# Supplementary material for: HuD Is a Neural Translation Enhancer Acting on mTORC1-Responsive Genes and Counteracted by the Y3 Small Non-coding RNA
Source: Mol Cell. 2018 Jul 19;71(2):256–270.e10. doi: 10.1016/j.molcel.2018.06.032 (PMC6060611; doi:10.1016/j.molcel.2018.06.032)
Supplement: Table S1. Collection of 5,153 High-Confidence HuD RNA Binding Sites Identified by CRAC; Related to Figure 1 [file mmc2.xlsx]

## Sheet: HuD_RNA_interactome_CRAC
GRCm38_chr	GRCm38_coord_start	GRCm38_coord_end	GRCm38_strand	transcript_name	transcript_type	ensembl_transcript_id	transcript_region	gene_name	gene_type	binding_motif	HuD_binding_combined_pvalue	HuD_PWM_score	HuD_coverage	HuD_deletions	ctrl_coverage	ctrl_deletions
chr1	4845267	4845274	+	Lypla1-001	protein_coding	ENSMUST00000027036	utr3	Lypla1	protein_coding	UCUUUGU	0.290289	0.941453	7	4	0	0
chr1	4845267	4845274	+	Lypla1-008	protein_coding	ENSMUST00000115529	utr3	Lypla1	protein_coding	UCUUUGU	0.290289	0.941453	7	4	0	0
chr1	4845446	4845453	+	Lypla1-001	protein_coding	ENSMUST00000027036	utr3	Lypla1	protein_coding	UGUUUGU	0.128084	0.92288	36	5	0	0
chr1	4845523	4845530	+	Lypla1-001	protein_coding	ENSMUST00000027036	utr3	Lypla1	protein_coding	GCUUUUG	0.0637239	0.8815	93	5	0	0
chr1	4845683	4845690	+	Lypla1-001	protein_coding	ENSMUST00000027036	utr3	Lypla1	protein_coding	UAUUUUG	0.134022	0.912066	53	4	0	0
chr1	4846007	4846014	+	Lypla1-001	protein_coding	ENSMUST00000027036	utr3	Lypla1	protein_coding	GGUUUUA	0.313371	0.894213	18	3	0	0
chr1	4846352	4846359	+	Lypla1-001	protein_coding	ENSMUST00000027036	utr3	Lypla1	protein_coding	CAUUAUA	0.105907	0.75902	20	7	0	0
chr1	4846444	4846451	+	Lypla1-001	protein_coding	ENSMUST00000027036	utr3	Lypla1	protein_coding	UGUUUUC	0.237604	0.922779	36	3	0	0
chr1	4846501	4846508	+	Lypla1-001	protein_coding	ENSMUST00000027036	utr3	Lypla1	protein_coding	CAUUUUG	0.234715	0.848937	37	3	0	0
chr1	4896688	4896695	+	Tcea1-001	protein_coding	ENSMUST00000081551	utr3	Tcea1	protein_coding	GCUUUUC	0.0924457	0.882138	28	7	0	0
chr1	4896688	4896695	+	Tcea1-002	protein_coding	ENSMUST00000165720	utr3	Tcea1	protein_coding	GCUUUUC	0.0924457	0.882138	28	7	0	0
chr1	4896811	4896818	+	Tcea1-001	protein_coding	ENSMUST00000081551	utr3	Tcea1	protein_coding	AAUUUGA	0.0261755	0.857478	86	10	0	0
chr1	4896811	4896818	+	Tcea1-002	protein_coding	ENSMUST00000165720	utr3	Tcea1	protein_coding	AAUUUGA	0.0261755	0.857478	86	10	0	0
chr1	4896923	4896931	+	Tcea1-001	protein_coding	ENSMUST00000081551	utr3	Tcea1	protein_coding	ACAUAUAU	0.134022	0.755291	53	4	0	0
chr1	4896923	4896931	+	Tcea1-002	protein_coding	ENSMUST00000165720	utr3	Tcea1	protein_coding	ACAUAUAU	0.134022	0.755291	53	4	0	0
chr1	4896936	4896943	+	Tcea1-001	protein_coding	ENSMUST00000081551	utr3	Tcea1	protein_coding	CAUUUUU	0.109578	0.908223	47	5	0	0
chr1	4896936	4896943	+	Tcea1-002	protein_coding	ENSMUST00000165720	utr3	Tcea1	protein_coding	CAUUUUU	0.109578	0.908223	47	5	0	0
chr1	4897034	4897041	+	Tcea1-001	protein_coding	ENSMUST00000081551	utr3	Tcea1	protein_coding	GCUUUUC	0.00567612	0.882138	182	25	1	0
chr1	4897034	4897041	+	Tcea1-002	protein_coding	ENSMUST00000165720	utr3	Tcea1	protein_coding	GCUUUUC	0.00567612	0.882138	182	25	1	0
chr1	4897360	4897367	+	Tcea1-001	protein_coding	ENSMUST00000081551	utr3	Tcea1	protein_coding	ACUUUUU	0.129983	0.972674	85	3	0	0
chr1	4897360	4897367	+	Tcea1-002	protein_coding	ENSMUST00000165720	utr3	Tcea1	protein_coding	ACUUUUU	0.129983	0.972674	85	3	0	0
chr1	4897848	4897855	+	Tcea1-001	protein_coding	ENSMUST00000081551	utr3	Tcea1	protein_coding	ACUUUUA	0.240437	0.944672	35	3	0	0
chr1	4897848	4897855	+	Tcea1-002	protein_coding	ENSMUST00000165720	utr3	Tcea1	protein_coding	ACUUUUA	0.231479	0.944672	38	3	0	0
chr1	5162279	5162286	+	Atp6v1h-001	protein_coding	ENSMUST00000044369	utr3	Atp6v1h	protein_coding	GCUUUUC	0.330639	0.882138	15	3	0	0
chr1	5162279	5162286	+	Atp6v1h-006	protein_coding	ENSMUST00000192698	utr3	Atp6v1h	protein_coding	GCUUUUC	0.330639	0.882138	15	3	0	0
chr1	5162382	5162389	+	Atp6v1h-001	protein_coding	ENSMUST00000044369	utr3	Atp6v1h	protein_coding	UCUUUAU	0.114943	0.961163	9	8	0	0
chr1	5162382	5162389	+	Atp6v1h-006	protein_coding	ENSMUST00000192698	utr3	Atp6v1h	protein_coding	UCUUUAU	0.118153	0.961163	8	8	0	0
chr1	6274309	6274316	+	Rb1cc1-001	protein_coding	ENSMUST00000027040	utr3	Rb1cc1	protein_coding	GAUUUGU	0.152949	0.853593	12	6	0	0
chr1	6274309	6274316	+	Rb1cc1-005	protein_coding	ENSMUST00000159530	utr3	Rb1cc1	protein_coding	GAUUUGU	0.152949	0.853593	12	6	0	0
chr1	6274309	6274316	+	Rb1cc1-007	retained_intron	ENSMUST00000159656	NA	Rb1cc1	protein_coding	GAUUUGU	0.152949	0.853593	12	6	0	0
chr1	6274309	6274316	+	Rb1cc1-003	protein_coding	ENSMUST00000161327	utr3	Rb1cc1	protein_coding	GAUUUGU	0.152949	0.853593	12	6	0	0
chr1	6274309	6274316	+	Rb1cc1-012	nonsense_mediated_decay	ENSMUST00000162257	utr3	Rb1cc1	protein_coding	GAUUUGU	0.152949	0.853593	12	6	0	0
chr1	7120292	7120299	+	Pcmtd1-001	protein_coding	ENSMUST00000061280	utr5	Pcmtd1	protein_coding	GAUUUGA	0.170054	0.825591	8	6	0	0
chr1	7171311	7171318	+	Pcmtd1-001	protein_coding	ENSMUST00000061280	utr3	Pcmtd1	protein_coding	AGUUUAA	0.408223	0.887262	6	3	0	0
chr1	7171311	7171318	+	Pcmtd1-008	processed_transcript	ENSMUST00000182823	NA	Pcmtd1	protein_coding	AGUUUAA	0.408223	0.887262	6	3	0	0
chr1	7171311	7171318	+	Pcmtd1-004	retained_intron	ENSMUST00000182892	NA	Pcmtd1	protein_coding	AGUUUAA	0.408223	0.887262	6	3	0	0
chr1	7171311	7171318	+	Pcmtd1-005	retained_intron	ENSMUST00000183204	NA	Pcmtd1	protein_coding	AGUUUAA	0.408223	0.887262	6	3	0	0
chr1	9546924	9546931	+	Rrs1-001	protein_coding	ENSMUST00000072079	utr3	Rrs1	protein_coding	UAUUUAU	0.0855724	0.932516	19	11	1	0
chr1	9547123	9547130	+	Rrs1-001	protein_coding	ENSMUST00000072079	utr3	Rrs1	protein_coding	UGUUUUA	0.247264	0.953426	33	3	0	0
chr1	9723738	9723745	-	Vcpip1-001	protein_coding	ENSMUST00000057438	utr3	Vcpip1	protein_coding	UGUUUUA	0.0573404	0.953426	60	7	0	0
chr1	9723743	9723750	-	Vcpip1-001	protein_coding	ENSMUST00000057438	utr3	Vcpip1	protein_coding	CAUUUUG	0.172023	0.848937	60	3	0	0
chr1	9723935	9723942	-	Vcpip1-001	protein_coding	ENSMUST00000057438	utr3	Vcpip1	protein_coding	CAUUUUC	0.0557751	0.849575	39	9	0	0
chr1	9942495	9942502	-	Snord87-201	snoRNA	ENSMUST00000175437	NA	Snord87	snoRNA	UCUUUGA	0.105373	0.913451	70	4	0	0
chr1	9942515	9942522	-	Snord87-201	snoRNA	ENSMUST00000175437	NA	Snord87	snoRNA	CGUUUAC	0.139132	0.820812	50	4	0	0
chr1	13565127	13565134	-	Tram1-001	protein_coding	ENSMUST00000027068	utr3	Tram1	protein_coding	CAUUUGA	0.175575	0.821675	17	5	0	0
chr1	13565202	13565209	-	Tram1-001	protein_coding	ENSMUST00000027068	utr3	Tram1	protein_coding	CGUUUAU	0.00373999	0.87946	262	29	0	0
chr1	13565217	13565224	-	Tram1-001	protein_coding	ENSMUST00000027068	utr3	Tram1	protein_coding	UCUUUAA	0.00253381	0.933162	268	39	0	0
chr1	13565229	13565236	-	Tram1-001	protein_coding	ENSMUST00000027068	utr3	Tram1	protein_coding	GCUUUGG	0.0645477	0.822953	272	3	0	0
chr1	13565247	13565254	-	Tram1-001	protein_coding	ENSMUST00000027068	utr3	Tram1	protein_coding	GCUUUAU	0.114191	0.90195	44	5	0	0
chr1	13565376	13565383	-	Tram1-001	protein_coding	ENSMUST00000027068	utr3	Tram1	protein_coding	CCUUUUG	0.194084	0.877583	27	4	0	0
chr1	13565443	13565450	-	Tram1-001	protein_coding	ENSMUST00000027068	utr3	Tram1	protein_coding	UCUUAAU	0.239538	0.839961	15	4	0	0
chr1	13565548	13565555	-	Tram1-001	protein_coding	ENSMUST00000027068	utr3	Tram1	protein_coding	ACUUUUU	0.330639	0.972674	15	3	0	0
chr1	13565870	13565877	-	Tram1-001	protein_coding	ENSMUST00000027068	utr3	Tram1	protein_coding	UAUUAUA	0.0870047	0.82215	76	5	1	0
chr1	13565969	13565976	-	Tram1-001	protein_coding	ENSMUST00000027068	utr3	Tram1	protein_coding	GGUUUUU	0.108787	0.922214	11	8	0	0
chr1	13566219	13566226	-	Tram1-001	protein_coding	ENSMUST00000027068	utr3	Tram1	protein_coding	UCUUUGA	0.0822085	0.913451	67	5	0	0
chr1	13566278	13566285	-	Tram1-001	protein_coding	ENSMUST00000027068	utr3	Tram1	protein_coding	GCUUUCU	0.178884	0.842557	16	5	0	0
chr1	13570059	13570066	-	Tram1-001	protein_coding	ENSMUST00000027068	cds	Tram1	protein_coding	UCUUUUU	0.118429	1	25	6	0	0
chr1	13570078	13570085	-	Tram1-001	protein_coding	ENSMUST00000027068	cds	Tram1	protein_coding	GGUUUUC	0.247264	0.863566	33	3	0	0
chr1	13572029	13572036	-	Tram1-001	protein_coding	ENSMUST00000027068	cds	Tram1	protein_coding	UCUUUCA	0.197575	0.873769	26	4	0	0
chr1	15760226	15760233	-	Gm6060-001	processed_pseudogene	ENSMUST00000188671	NA	Gm6060	processed_pseudogene	UCUUUGG	0.056212	0.882166	14	13	0	0
chr1	16570990	16570998	-	Ube2w-001	protein_coding	ENSMUST00000117146	utr3	Ube2w	protein_coding	GCUUUUGG	0.095062	0.8815	81	4	0	0
chr1	16570991	16570998	-	Ube2w-001	protein_coding	ENSMUST00000117146	utr3	Ube2w	protein_coding	GCUUUUG	0.0117472	0.8815	81	20	0	0
chr1	16643045	16643052	-	Tceb1-001	protein_coding	ENSMUST00000115352	utr3	Tceb1	protein_coding	GCUUUCU	0.26653	0.842557	28	3	0	0
chr1	16643045	16643052	-	Tceb1-002	protein_coding	ENSMUST00000188641	utr3	Tceb1	protein_coding	GCUUUCU	0.26653	0.842557	28	3	0	0
chr1	24613377	24613384	-	Gm28437-001	unprocessed_pseudogene	ENSMUST00000190277	NA	Gm28437	unprocessed_pseudogene	UCUUCAU	0.306629	0.736064	19	3	0	0
chr1	30941686	30941693	-	Ptp4a1-001	protein_coding	ENSMUST00000027232	utr3	Ptp4a1	protein_coding	AGUUUUC	0.210426	0.895452	22	4	0	0
chr1	30941686	30941693	-	Ptp4a1-005	protein_coding	ENSMUST00000076587	utr3	Ptp4a1	protein_coding	AGUUUUC	0.210426	0.895452	22	4	0	0
chr1	30941924	30941932	-	Ptp4a1-001	protein_coding	ENSMUST00000027232	utr3	Ptp4a1	protein_coding	ACUUUUGC	0.0926978	0.913387	41	6	0	0
chr1	30941924	30941932	-	Ptp4a1-005	protein_coding	ENSMUST00000076587	utr3	Ptp4a1	protein_coding	ACUUUUGC	0.0926978	0.913387	41	6	0	0
chr1	30941925	30941932	-	Ptp4a1-001	protein_coding	ENSMUST00000027232	utr3	Ptp4a1	protein_coding	ACUUUUG	0.0494194	0.913387	39	10	0	0
chr1	30941925	30941932	-	Ptp4a1-005	protein_coding	ENSMUST00000076587	utr3	Ptp4a1	protein_coding	ACUUUUG	0.0494194	0.913387	39	10	0	0
chr1	30942251	30942258	-	Ptp4a1-001	protein_coding	ENSMUST00000027232	utr3	Ptp4a1	protein_coding	UGUUUGA	0.0111862	0.894878	163	14	0	0
chr1	30942251	30942258	-	Ptp4a1-005	protein_coding	ENSMUST00000076587	utr3	Ptp4a1	protein_coding	UGUUUGA	0.0111862	0.894878	163	14	0	0
chr1	30942251	30942258	-	Ptp4a1-003	retained_intron	ENSMUST00000153681	NA	Ptp4a1	protein_coding	UGUUUGA	0.0111862	0.894878	163	14	0	0
chr1	30942263	30942270	-	Ptp4a1-001	protein_coding	ENSMUST00000027232	utr3	Ptp4a1	protein_coding	AGUUUUC	0.0644457	0.895452	148	4	0	0
chr1	30942263	30942270	-	Ptp4a1-005	protein_coding	ENSMUST00000076587	utr3	Ptp4a1	protein_coding	AGUUUUC	0.0644457	0.895452	148	4	0	0
chr1	30942263	30942270	-	Ptp4a1-003	retained_intron	ENSMUST00000153681	NA	Ptp4a1	protein_coding	AGUUUUC	0.0644457	0.895452	148	4	0	0
chr1	30942367	30942374	-	Ptp4a1-001	protein_coding	ENSMUST00000027232	utr3	Ptp4a1	protein_coding	UCUUUAA	0.113118	0.933162	104	3	0	0
chr1	30942367	30942374	-	Ptp4a1-005	protein_coding	ENSMUST00000076587	utr3	Ptp4a1	protein_coding	UCUUUAA	0.113118	0.933162	104	3	0	0
chr1	30942367	30942374	-	Ptp4a1-003	retained_intron	ENSMUST00000153681	NA	Ptp4a1	protein_coding	UCUUUAA	0.113118	0.933162	104	3	0	0
chr1	30942399	30942406	-	Ptp4a1-001	protein_coding	ENSMUST00000027232	utr3	Ptp4a1	protein_coding	CCUUUGU	0.0108111	0.878323	128	16	0	0
chr1	30942399	30942406	-	Ptp4a1-005	protein_coding	ENSMUST00000076587	utr3	Ptp4a1	protein_coding	CCUUUGU	0.0108111	0.878323	128	16	0	0
chr1	30942399	30942406	-	Ptp4a1-003	retained_intron	ENSMUST00000153681	NA	Ptp4a1	protein_coding	CCUUUGU	0.0108111	0.878323	128	16	0	0
chr1	30942484	30942491	-	Ptp4a1-001	protein_coding	ENSMUST00000027232	utr3	Ptp4a1	protein_coding	UGUUUGC	0.0305985	0.864231	298	5	0	0
chr1	30942484	30942491	-	Ptp4a1-005	protein_coding	ENSMUST00000076587	utr3	Ptp4a1	protein_coding	UGUUUGC	0.0305985	0.864231	298	5	0	0
chr1	30942484	30942491	-	Ptp4a1-003	retained_intron	ENSMUST00000153681	NA	Ptp4a1	protein_coding	UGUUUGC	0.0305985	0.864231	298	5	0	0
chr1	30942501	30942508	-	Ptp4a1-001	protein_coding	ENSMUST00000027232	utr3	Ptp4a1	protein_coding	CCUUAUA	0.0434948	0.787667	279	4	0	0
chr1	30942501	30942508	-	Ptp4a1-005	protein_coding	ENSMUST00000076587	utr3	Ptp4a1	protein_coding	CCUUAUA	0.0434948	0.787667	279	4	0	0
chr1	30942501	30942508	-	Ptp4a1-003	retained_intron	ENSMUST00000153681	NA	Ptp4a1	protein_coding	CCUUAUA	0.0434948	0.787667	279	4	0	0
chr1	30942638	30942645	-	Ptp4a1-001	protein_coding	ENSMUST00000027232	utr3	Ptp4a1	protein_coding	UAUUUUU	0.112392	0.971353	45	5	0	0
chr1	30942638	30942645	-	Ptp4a1-005	protein_coding	ENSMUST00000076587	utr3	Ptp4a1	protein_coding	UAUUUUU	0.112392	0.971353	45	5	0	0
chr1	30942638	30942645	-	Ptp4a1-003	retained_intron	ENSMUST00000153681	NA	Ptp4a1	protein_coding	UAUUUUU	0.112392	0.971353	45	5	0	0
chr1	30942666	30942673	-	Ptp4a1-001	protein_coding	ENSMUST00000027232	utr3	Ptp4a1	protein_coding	GGUUUGC	0.237604	0.805018	62	3	2	0
chr1	30942666	30942673	-	Ptp4a1-005	protein_coding	ENSMUST00000076587	utr3	Ptp4a1	protein_coding	GGUUUGC	0.237604	0.805018	62	3	2	0
chr1	30942666	30942673	-	Ptp4a1-003	retained_intron	ENSMUST00000153681	NA	Ptp4a1	protein_coding	GGUUUGC	0.237604	0.805018	62	3	2	0
chr1	30942956	30942963	-	Ptp4a1-001	protein_coding	ENSMUST00000027232	utr3	Ptp4a1	protein_coding	UAUUUGU	0.0606974	0.912806	70	6	0	0
chr1	30942956	30942963	-	Ptp4a1-005	protein_coding	ENSMUST00000076587	utr3	Ptp4a1	protein_coding	UAUUUGU	0.0606974	0.912806	70	6	0	0
chr1	30942956	30942963	-	Ptp4a1-003	retained_intron	ENSMUST00000153681	NA	Ptp4a1	protein_coding	UAUUUGU	0.0606974	0.912806	70	6	0	0
chr1	30946159	30946166	-	Ptp4a1-001	protein_coding	ENSMUST00000027232	utr5	Ptp4a1	protein_coding	UGUUUUU	0.114498	0.981427	64	4	0	0
chr1	30946159	30946166	-	Ptp4a1-005	protein_coding	ENSMUST00000076587	utr5	Ptp4a1	protein_coding	UGUUUUU	0.114498	0.981427	64	4	0	0
chr1	30946159	30946166	-	Ptp4a1-003	retained_intron	ENSMUST00000153681	NA	Ptp4a1	protein_coding	UGUUUUU	0.114498	0.981427	64	4	0	0
chr1	34879403	34879410	+	Plekhb2-001	protein_coding	ENSMUST00000027297	utr3	Plekhb2	protein_coding	CAUUUUG	0.313371	0.848937	18	3	0	0
chr1	34879461	34879468	+	Plekhb2-001	protein_coding	ENSMUST00000027297	utr3	Plekhb2	protein_coding	UCUUUGU	0.117607	0.941453	15	7	0	0
chr1	34879461	34879468	+	Plekhb2-005	processed_transcript	ENSMUST00000191722	NA	Plekhb2	protein_coding	UCUUUGU	0.126029	0.941453	12	7	0	0
chr1	36693320	36693327	+	Cox5b-003	protein_coding	ENSMUST00000081180	utr3	Cox5b	protein_coding	UCUUUUC	0.205103	0.941351	47	3	0	0
chr1	36693320	36693327	+	Cox5b-001	protein_coding	ENSMUST00000193210	utr3	Cox5b	protein_coding	UCUUUUC	0.205103	0.941351	47	3	0	0
chr1	36693320	36693327	+	Cox5b-002	processed_transcript	ENSMUST00000193235	NA	Cox5b	protein_coding	UCUUUUC	0.205103	0.941351	47	3	0	0
chr1	36693320	36693327	+	Cox5b-004	protein_coding	ENSMUST00000195151	cds	Cox5b	protein_coding	UCUUUUC	0.205103	0.941351	47	3	0	0
chr1	37417741	37417748	-	Coa5-001	protein_coding	ENSMUST00000027286	utr3	Coa5	protein_coding	GCUUUCA	0.344309	0.814556	13	3	0	0
chr1	37418252	37418260	-	Coa5-001	protein_coding	ENSMUST00000027286	utr3	Coa5	protein_coding	CGUAUAUA	0.146016	0.765365	73	3	0	0
chr1	37418326	37418333	-	Coa5-001	protein_coding	ENSMUST00000027286	utr3	Coa5	protein_coding	CCUUUAU	0.123941	0.898033	91	3	0	0
chr1	37418618	37418625	-	Coa5-001	protein_coding	ENSMUST00000027286	utr3	Coa5	protein_coding	UGUUUGU	0.0478354	0.92288	49	9	0	0
chr1	37418634	37418641	-	Coa5-001	protein_coding	ENSMUST00000027286	utr3	Coa5	protein_coding	CAUUUUU	0.165067	0.908223	38	4	0	0
chr1	37418930	37418937	-	Coa5-001	protein_coding	ENSMUST00000027286	utr3	Coa5	protein_coding	GAUUUUA	0.0347259	0.884139	48	12	0	0
chr1	37987424	37987431	-	Txndc9-001	protein_coding	ENSMUST00000162031	utr3	Txndc9	protein_coding	GAUUUUA	0.105928	0.884139	12	8	0	0
chr1	37987424	37987431	-	Txndc9-005	protein_coding	ENSMUST00000193832	utr3	Txndc9	protein_coding	GAUUUUA	0.105928	0.884139	12	8	0	0
chr1	37987424	37987431	-	Txndc9-004	retained_intron	ENSMUST00000194747	NA	Txndc9	protein_coding	GAUUUUA	0.105928	0.884139	12	8	0	0
chr1	37987424	37987431	-	Txndc9-002	protein_coding	ENSMUST00000195247	utr3	Txndc9	protein_coding	GAUUUUA	0.105928	0.884139	12	8	0	0
chr1	39551509	39551516	-	Gm15832-001	processed_transcript	ENSMUST00000146314	NA	Gm15832	processed_transcript	CAUUUUC	0.0234524	0.849575	159	8	0	0
chr1	39551509	39551516	-	Rnf149-001	protein_coding	ENSMUST00000062525	utr3	Rnf149	protein_coding	CAUUUUC	0.0234524	0.849575	159	8	0	0
chr1	39551723	39551730	-	Gm15832-001	processed_transcript	ENSMUST00000146314	NA	Gm15832	processed_transcript	UGUUUUU	0.0658758	0.981427	262	3	0	0
chr1	39551723	39551730	-	Rnf149-001	protein_coding	ENSMUST00000062525	utr3	Rnf149	protein_coding	UGUUUUU	0.0658758	0.981427	262	3	0	0
chr1	39551733	39551740	-	Gm15832-001	processed_transcript	ENSMUST00000146314	NA	Gm15832	processed_transcript	AAUUUAU	0.0130319	0.90519	304	9	0	0
chr1	39551733	39551740	-	Rnf149-001	protein_coding	ENSMUST00000062525	utr3	Rnf149	protein_coding	AAUUUAU	0.0130319	0.90519	304	9	0	0
chr1	39551789	39551796	-	Gm15832-001	processed_transcript	ENSMUST00000146314	NA	Gm15832	processed_transcript	GAUUUAC	0.0484369	0.814655	145	5	0	0
chr1	39551789	39551796	-	Rnf149-001	protein_coding	ENSMUST00000062525	utr3	Rnf149	protein_coding	GAUUUAC	0.0484369	0.814655	145	5	0	0
chr1	39551797	39551804	-	Gm15832-001	processed_transcript	ENSMUST00000146314	NA	Gm15832	processed_transcript	GAUUUUA	0.00898129	0.884139	140	18	0	0
chr1	39551797	39551804	-	Rnf149-001	protein_coding	ENSMUST00000062525	utr3	Rnf149	protein_coding	GAUUUUA	0.00898129	0.884139	140	18	0	0
chr1	40025661	40025668	+	Map4k4-201	protein_coding	ENSMUST00000163854	utr3	Map4k4	protein_coding	UGUUUCA	0.11508	0.855196	16	7	0	0
chr1	40025661	40025668	+	Map4k4-019	protein_coding	ENSMUST00000168431	utr3	Map4k4	protein_coding	UGUUUCA	0.11508	0.855196	16	7	0	0
chr1	43114302	43114309	+	AI597479-001	protein_coding	ENSMUST00000010434	utr3	AI597479	protein_coding	CAUUUUA	0.122814	0.880222	39	5	0	0
chr1	44002772	44002779	+	Tpp2-002	protein_coding	ENSMUST00000087933	utr3	Tpp2	protein_coding	UGUUUUU	0.368432	0.981427	10	3	0	0
chr1	44002772	44002779	+	Tpp2-001	protein_coding	ENSMUST00000188313	utr3	Tpp2	protein_coding	UGUUUUU	0.368432	0.981427	10	3	0	0
chr1	44002772	44002779	+	Tpp2-006	protein_coding	ENSMUST00000190207	utr3	Tpp2	protein_coding	UGUUUUU	0.368432	0.981427	10	3	0	0
chr1	44126307	44126314	+	Bivm-002	protein_coding	ENSMUST00000035991	utr5	Bivm	protein_coding	CAUUUGC	0.336701	0.791027	14	3	0	0
chr1	44126307	44126314	+	Bivm-001	protein_coding	ENSMUST00000114709	utr5	Bivm	protein_coding	CAUUUGC	0.336701	0.791027	14	3	0	0
chr1	44126307	44126314	+	Bivm-003	protein_coding	ENSMUST00000155917	utr5	Bivm	protein_coding	CAUUUGC	0.336701	0.791027	14	3	0	0
chr1	44126321	44126328	+	Bivm-002	protein_coding	ENSMUST00000035991	utr5	Bivm	protein_coding	GCUUUUU	0.0433016	0.940787	56	9	0	0
chr1	44126321	44126329	+	Bivm-002	protein_coding	ENSMUST00000035991	utr5	Bivm	protein_coding	GCUUUUUU	0.181639	0.940787	56	3	0	0
chr1	44126321	44126328	+	Bivm-001	protein_coding	ENSMUST00000114709	utr5	Bivm	protein_coding	GCUUUUU	0.0419283	0.940787	58	9	0	0
chr1	44126321	44126329	+	Bivm-001	protein_coding	ENSMUST00000114709	utr5	Bivm	protein_coding	GCUUUUUU	0.176377	0.940787	58	3	0	0
chr1	44126321	44126328	+	Bivm-003	protein_coding	ENSMUST00000155917	utr5	Bivm	protein_coding	GCUUUUU	0.0419283	0.940787	58	9	0	0
chr1	44126321	44126329	+	Bivm-003	protein_coding	ENSMUST00000155917	utr5	Bivm	protein_coding	GCUUUUUU	0.176377	0.940787	58	3	0	0
chr1	44144359	44144366	+	Bivm-002	protein_coding	ENSMUST00000035991	utr3	Bivm	protein_coding	UGUUUAG	0.134635	0.883303	18	6	0	0
chr1	44144359	44144366	+	Bivm-001	protein_coding	ENSMUST00000114709	utr3	Bivm	protein_coding	UGUUUAG	0.134635	0.883303	18	6	0	0
chr1	45375967	45375974	-	Col5a2-001	protein_coding	ENSMUST00000086430	utr3	Col5a2	protein_coding	GCUUUGU	0.275123	0.88224	26	3	0	0
chr1	45803944	45803951	+	Wdr75-001	protein_coding	ENSMUST00000027139	cds	Wdr75	protein_coding	CCUUUGU	0.396528	0.878323	7	3	0	0
chr1	45803944	45803951	+	Wdr75-007	processed_transcript	ENSMUST00000146602	NA	Wdr75	protein_coding	CCUUUGU	0.396528	0.878323	7	3	0	0
chr1	45803944	45803951	+	Wdr75-002	retained_intron	ENSMUST00000154436	NA	Wdr75	protein_coding	CCUUUGU	0.396528	0.878323	7	3	0	0
chr1	46807599	46807606	-	Slc39a10-001	protein_coding	ENSMUST00000027131	utr3	Slc39a10	protein_coding	CAUUUUA	0.17519	0.880222	7	6	0	0
chr1	46807889	46807897	-	Slc39a10-001	protein_coding	ENSMUST00000027131	utr3	Slc39a10	protein_coding	CAAUAUUA	0.182665	0.80193	15	5	0	0
chr1	51469695	51469702	-	Nabp1-001	protein_coding	ENSMUST00000027279	utr3	Nabp1	protein_coding	CAUUUUG	0.14069	0.848937	77	3	0	0
chr1	51470537	51470544	-	Nabp1-001	protein_coding	ENSMUST00000027279	utr3	Nabp1	protein_coding	GCUUUAU	0.200216	0.90195	11	5	0	0
chr1	51470537	51470544	-	Nabp1-005	protein_coding	ENSMUST00000186684	utr3	Nabp1	protein_coding	GCUUUAU	0.200216	0.90195	11	5	0	0
chr1	51470537	51470544	-	Nabp1-002	nonsense_mediated_decay	ENSMUST00000190103	utr3	Nabp1	protein_coding	GCUUUAU	0.200216	0.90195	11	5	0	0
chr1	51750463	51750470	-	Myo1b-002	protein_coding	ENSMUST00000018561	utr3	Myo1b	protein_coding	CAUUUAU	0.299412	0.869386	6	4	0	0
chr1	51750463	51750470	-	Myo1b-001	protein_coding	ENSMUST00000046390	utr3	Myo1b	protein_coding	CAUUUAU	0.299412	0.869386	6	4	0	0
chr1	51750463	51750470	-	Myo1b-003	protein_coding	ENSMUST00000114537	utr3	Myo1b	protein_coding	CAUUUAU	0.299412	0.869386	6	4	0	0
chr1	51750463	51750470	-	Myo1b-013	protein_coding	ENSMUST00000114541	utr3	Myo1b	protein_coding	CAUUUAU	0.299412	0.869386	6	4	0	0
chr1	52187313	52187320	-	Gls-009	retained_intron	ENSMUST00000114509	NA	Gls	protein_coding	UGUUUUU	0.179918	0.981427	32	4	0	0
chr1	52187313	52187320	-	Gls-001	protein_coding	ENSMUST00000114510	utr3	Gls	protein_coding	UGUUUUU	0.179918	0.981427	32	4	0	0
chr1	52187313	52187320	-	Gls-003	protein_coding	ENSMUST00000155587	utr3	Gls	protein_coding	UGUUUUU	0.179918	0.981427	32	4	0	0
chr1	55078137	55078144	-	Hspd1-001	protein_coding	ENSMUST00000027123	utr3	Hspd1	protein_coding	CCUUUGA	0.299412	0.850321	6	4	0	0
chr1	55091203	55091210	+	Hspe1-001	protein_coding	ENSMUST00000075242	utr3	Hspe1	protein_coding	CCUUUUA	0.134635	0.908869	18	6	0	0
chr1	56794094	56794101	-	Satb2-002	protein_coding	ENSMUST00000042857	utr3	Satb2	protein_coding	CCUUUUU	0.396528	0.93687	7	3	0	0
chr1	56794094	56794101	-	Satb2-001	protein_coding	ENSMUST00000114415	utr3	Satb2	protein_coding	CCUUUUU	0.396528	0.93687	7	3	0	0
chr1	56794094	56794101	-	Satb2-003	protein_coding	ENSMUST00000177424	utr3	Satb2	protein_coding	CCUUUUU	0.396528	0.93687	7	3	0	0
chr1	58406424	58406431	+	Bzw1-001	protein_coding	ENSMUST00000050552	utr3	Bzw1	protein_coding	ACUUUGA	0.202698	0.886125	48	3	0	0
chr1	59639987	59639994	-	Sumo1-001	protein_coding	ENSMUST00000091374	utr3	Sumo1	protein_coding	CCUUUUU	0.336701	0.93687	14	3	0	0
chr1	59871057	59871064	+	Bmpr2-001	protein_coding	ENSMUST00000087435	utr3	Bmpr2	protein_coding	CAUUUUU	0.118153	0.908223	8	8	0	0
chr1	59874982	59874989	+	Bmpr2-001	protein_coding	ENSMUST00000087435	utr3	Bmpr2	protein_coding	GGUUUAU	0.386239	0.883377	8	3	0	0
chr1	59875599	59875606	+	Bmpr2-001	protein_coding	ENSMUST00000087435	utr3	Bmpr2	protein_coding	AAUUUUC	0.351468	0.885378	12	3	0	0
chr1	60388031	60388038	+	Cyp20a1-001	protein_coding	ENSMUST00000060608	utr3	Cyp20a1	protein_coding	CAUUUCU	0.306629	0.809994	19	3	0	0
chr1	60388031	60388038	+	Cyp20a1-003	nonsense_mediated_decay	ENSMUST00000148443	utr3	Cyp20a1	protein_coding	CAUUUCU	0.306629	0.809994	19	3	0	0
chr1	60478411	60478418	+	Abi2-001	protein_coding	ENSMUST00000052332	utr3	Abi2	protein_coding	UGUUUUG	0.377202	0.92214	9	3	0	0
chr1	60478411	60478418	+	Abi2-002	protein_coding	ENSMUST00000188618	utr3	Abi2	protein_coding	UGUUUUG	0.377202	0.92214	9	3	0	0
chr1	60478411	60478418	+	Abi2-003	protein_coding	ENSMUST00000189980	utr3	Abi2	protein_coding	UGUUUUG	0.377202	0.92214	9	3	0	0
chr1	60479880	60479887	+	Abi2-001	protein_coding	ENSMUST00000052332	utr3	Abi2	protein_coding	GGUUUAU	0.290289	0.883377	7	4	0	0
chr1	60479880	60479887	+	Abi2-002	protein_coding	ENSMUST00000188618	utr3	Abi2	protein_coding	GGUUUAU	0.290289	0.883377	7	4	0	0
chr1	62534969	62534976	-	Gm29084-001	antisense	ENSMUST00000185587	NA	Gm29084	antisense	ACUUUGC	0.124632	0.855478	337	3	19	0
chr1	62534982	62534989	-	Gm29084-001	antisense	ENSMUST00000185587	NA	Gm29084	antisense	UAUUUGG	0.00790976	0.853519	496	15	19	0
chr1	62534991	62534998	-	Gm29084-001	antisense	ENSMUST00000185587	NA	Gm29084	antisense	GAUUAAU	0.0357837	0.752101	783	3	5	0
chr1	62535009	62535016	-	Gm29084-001	antisense	ENSMUST00000185587	NA	Gm29084	antisense	UCUUUAA	0.0404921	0.933162	660	3	5	0
chr1	62535013	62535020	-	Gm29084-001	antisense	ENSMUST00000185587	NA	Gm29084	antisense	UCUUUCU	0.00597654	0.90177	593	13	5	0
chr1	62535137	62535144	-	Gm29084-001	antisense	ENSMUST00000185587	NA	Gm29084	antisense	UGUUACA	0.0469249	0.733995	479	3	0	0
chr1	62535150	62535158	-	Gm29084-001	antisense	ENSMUST00000185587	NA	Gm29084	antisense	UCUUUUUC	0.0171481	1	518	6	0	0
chr1	62535151	62535158	-	Gm29084-001	antisense	ENSMUST00000185587	NA	Gm29084	antisense	UCUUUUU	0.0018527	1	507	37	0	0
chr1	62535165	62535172	-	Gm29084-001	antisense	ENSMUST00000185587	NA	Gm29084	antisense	AAUUUGU	0.00270869	0.885479	576	24	0	0
chr1	62535182	62535189	-	Gm29084-001	antisense	ENSMUST00000185587	NA	Gm29084	antisense	AAUUUAC	0.0150373	0.846541	1315	4	4	0
chr1	62535202	62535209	-	Gm29084-001	antisense	ENSMUST00000185587	NA	Gm29084	antisense	UAUUUCC	0.0053472	0.814475	910	11	0	0
chr1	62535221	62535228	-	Gm29084-001	antisense	ENSMUST00000185587	NA	Gm29084	antisense	AGUUUCC	0.00386213	0.797223	761	15	0	0
chr1	63048864	63048871	-	Ino80d-003	protein_coding	ENSMUST00000097718	utr3	Ino80d	protein_coding	UAUUUAA	0.0735693	0.904515	11	11	0	0
chr1	63048864	63048871	-	Ino80d-201	protein_coding	ENSMUST00000165066	utr3	Ino80d	protein_coding	UAUUUAA	0.0735693	0.904515	11	11	0	0
chr1	63048864	63048871	-	Ino80d-202	protein_coding	ENSMUST00000172416	utr3	Ino80d	protein_coding	UAUUUAA	0.0735693	0.904515	11	11	0	0
chr1	65159306	65159313	-	Idh1-001	protein_coding	ENSMUST00000097709	utr3	Idh1	protein_coding	UCUUUUU	0.306629	1	19	3	0	0
chr1	65159306	65159313	-	Idh1-201	protein_coding	ENSMUST00000169032	utr3	Idh1	protein_coding	UCUUUUU	0.306629	1	19	3	0	0
chr1	66849284	66849292	-	Gm15793-001	processed_pseudogene	ENSMUST00000121857	NA	Gm15793	processed_pseudogene	ACUUUUGA	0.169632	0.913387	61	3	0	0
chr1	66849285	66849292	-	Gm15793-001	processed_pseudogene	ENSMUST00000121857	NA	Gm15793	processed_pseudogene	ACUUUUG	0.169632	0.913387	61	3	0	0
chr1	71585932	71585939	-	Fn1-001	protein_coding	ENSMUST00000055226	utr3	Fn1	protein_coding	GGUUUGG	0.102395	0.80438	22	7	0	0
chr1	71585932	71585939	-	Fn1-012	retained_intron	ENSMUST00000185408	NA	Fn1	protein_coding	GGUUUGG	0.102395	0.80438	22	7	0	0
chr1	71585932	71585939	-	Fn1-002	protein_coding	ENSMUST00000186129	utr3	Fn1	protein_coding	GGUUUGG	0.102395	0.80438	22	7	0	0
chr1	71585932	71585939	-	Fn1-007	protein_coding	ENSMUST00000187938	utr3	Fn1	protein_coding	GGUUUGG	0.102395	0.80438	22	7	0	0
chr1	71585932	71585939	-	Fn1-005	protein_coding	ENSMUST00000188674	utr3	Fn1	protein_coding	GGUUUGG	0.102395	0.80438	22	7	0	0
chr1	71585932	71585939	-	Fn1-003	protein_coding	ENSMUST00000188894	utr3	Fn1	protein_coding	GGUUUGG	0.102395	0.80438	22	7	0	0
chr1	71585932	71585939	-	Fn1-006	protein_coding	ENSMUST00000189821	utr3	Fn1	protein_coding	GGUUUGG	0.102395	0.80438	22	7	0	0
chr1	71585932	71585939	-	Fn1-008	protein_coding	ENSMUST00000190780	utr3	Fn1	protein_coding	GGUUUGG	0.102395	0.80438	22	7	0	0
chr1	72226278	72226285	+	Gm25360-201	snRNA	ENSMUST00000178786	NA	Gm25360	snRNA	UGUUCUU	0.0286807	0.756328	462	5	10	0
chr1	72226335	72226342	+	Gm25360-201	snRNA	ENSMUST00000178786	NA	Gm25360	snRNA	GAUUUUU	0.351468	0.91214	129	3	9	0
chr1	72236984	72236991	+	Gm23472-201	snRNA	ENSMUST00000101806	NA	Gm23472	snRNA	UGUUCUU	0.0470036	0.756328	723	5	44	0
chr1	72236994	72237001	+	Gm23472-201	snRNA	ENSMUST00000101806	NA	Gm23472	snRNA	AGUUUAA	0.0421569	0.887262	762	5	45	0
chr1	72244251	72244258	+	Gm24497-201	snRNA	ENSMUST00000177868	NA	Gm24497	snRNA	UGUUCUU	0.0467117	0.756328	725	5	44	0
chr1	72244261	72244268	+	Gm24497-201	snRNA	ENSMUST00000177868	NA	Gm24497	snRNA	AGUUUAA	0.042047	0.887262	763	5	45	0
chr1	72713617	72713624	+	Rpl37a-201	protein_coding	ENSMUST00000059980	utr3	Rpl37a	protein_coding	ACUUUUU	0.0302435	0.972674	50	13	0	0
chr1	72713617	72713625	+	Rpl37a-201	protein_coding	ENSMUST00000059980	utr3	Rpl37a	protein_coding	ACUUUUUU	0.139132	0.972674	50	4	0	0
chr1	74268066	74268073	+	Arpc2-001	protein_coding	ENSMUST00000113820	utr3	Arpc2	protein_coding	UGUUUGC	0.205103	0.864231	47	3	0	0
chr1	78471130	78471137	-	Farsb-001	protein_coding	ENSMUST00000068333	cds	Farsb	protein_coding	AGUUAUC	0.408223	0.774251	6	3	0	0
chr1	78471130	78471137	-	Farsb-002	protein_coding	ENSMUST00000170217	cds	Farsb	protein_coding	AGUUAUC	0.408223	0.774251	6	3	0	0
chr1	78471130	78471137	-	Farsb-006	protein_coding	ENSMUST00000188247	cds	Farsb	protein_coding	AGUUAUC	0.408223	0.774251	6	3	0	0
chr1	78471130	78471137	-	Farsb-004	nonsense_mediated_decay	ENSMUST00000189529	utr3	Farsb	protein_coding	AGUUAUC	0.408223	0.774251	6	3	0	0
chr1	85850368	85850375	+	Cab39-001	protein_coding	ENSMUST00000113360	utr3	Cab39	protein_coding	UCUUUCU	0.144275	0.90177	74	3	0	0
chr1	85850665	85850672	+	Cab39-001	protein_coding	ENSMUST00000113360	utr3	Cab39	protein_coding	AGUUUGC	0.210927	0.836905	9	5	0	0
chr1	86347506	86347513	-	Ncl-001	protein_coding	ENSMUST00000027438	utr3	Ncl	protein_coding	AGUUUUA	0.18107	0.926099	6	6	0	0
chr1	86530233	86530240	+	Ptma-001	protein_coding	ENSMUST00000045897	utr3	Ptma	protein_coding	ACUUUUU	0.114661	0.972674	101	3	0	0
chr1	86530233	86530240	+	Ptma-005	protein_coding	ENSMUST00000186255	utr3	Ptma	protein_coding	ACUUUUU	0.114661	0.972674	101	3	0	0
chr1	86530281	86530288	+	Ptma-001	protein_coding	ENSMUST00000045897	utr3	Ptma	protein_coding	UAUUUAC	0.202698	0.873868	48	3	0	0
chr1	86530281	86530288	+	Ptma-005	protein_coding	ENSMUST00000186255	utr3	Ptma	protein_coding	UAUUUAC	0.202698	0.873868	48	3	0	0
chr1	86530287	86530294	+	Ptma-001	protein_coding	ENSMUST00000045897	utr3	Ptma	protein_coding	CAUUUUA	0.188555	0.880222	68	4	3	0
chr1	86530287	86530294	+	Ptma-005	protein_coding	ENSMUST00000186255	utr3	Ptma	protein_coding	CAUUUUA	0.191142	0.880222	67	4	3	0
chr1	86530497	86530504	+	Ptma-001	protein_coding	ENSMUST00000045897	utr3	Ptma	protein_coding	ACUUUUG	0.00107793	0.913387	238	71	0	0
chr1	86530534	86530541	+	Ptma-001	protein_coding	ENSMUST00000045897	utr3	Ptma	protein_coding	GGUUUGU	0.061153	0.863667	290	3	0	0
chr1	86530572	86530579	+	Ptma-001	protein_coding	ENSMUST00000045897	utr3	Ptma	protein_coding	GAUUUUU	0.0196945	0.91214	73	14	0	0
chr1	86530584	86530591	+	Ptma-001	protein_coding	ENSMUST00000045897	utr3	Ptma	protein_coding	CCUUUUC	0.131099	0.878222	84	3	0	0
chr1	86530589	86530596	+	Ptma-001	protein_coding	ENSMUST00000045897	utr3	Ptma	protein_coding	UCUUUCU	0.129983	0.90177	85	3	0	0
chr1	86530614	86530621	+	Ptma-001	protein_coding	ENSMUST00000045897	utr3	Ptma	protein_coding	UAUUUUU	0.00137402	0.971353	264	52	0	0
chr1	86530670	86530677	+	Ptma-001	protein_coding	ENSMUST00000045897	utr3	Ptma	protein_coding	AAUUUUA	0.0615706	0.916025	158	4	0	0
chr1	86530675	86530682	+	Ptma-001	protein_coding	ENSMUST00000045897	utr3	Ptma	protein_coding	UAUUUUG	0.0922417	0.912066	149	3	0	0
chr1	90613281	90613288	+	Cops8-001	protein_coding	ENSMUST00000036153	utr3	Cops8	protein_coding	CCUUUUC	0.408223	0.878222	6	3	0	0
chr1	91930006	91930013	-	Hdac4-001	protein_coding	ENSMUST00000097644	utr3	Hdac4	protein_coding	ACUUUGG	0.275292	0.854839	9	4	0	0
chr1	91930016	91930024	-	Hdac4-001	protein_coding	ENSMUST00000097644	utr3	Hdac4	protein_coding	UCUUUUUG	0.377202	1	9	3	0	0
chr1	93365504	93365511	+	Ppp1r7-001	protein_coding	ENSMUST00000027494	utr3	Ppp1r7	protein_coding	AAUUUUU	0.275123	0.944027	26	3	0	0
chr1	93800597	93800604	-	Dtymk-002	protein_coding	ENSMUST00000112890	utr3	Dtymk	protein_coding	UAUUUGA	0.351468	0.884804	12	3	0	0
chr1	97645108	97645115	-	D1Ertd622e-001	protein_coding	ENSMUST00000053033	utr3	D1Ertd622e	protein_coding	GAUUUUU	0.290289	0.91214	7	4	0	0
chr1	97645108	97645115	-	D1Ertd622e-002	protein_coding	ENSMUST00000149927	utr3	D1Ertd622e	protein_coding	GAUUUUU	0.290289	0.91214	7	4	0	0
chr1	97645108	97645115	-	D1Ertd622e-003	protein_coding	ENSMUST00000153115	utr3	D1Ertd622e	protein_coding	GAUUUUU	0.290289	0.91214	7	4	0	0
chr1	97645193	97645200	-	D1Ertd622e-001	protein_coding	ENSMUST00000053033	utr3	D1Ertd622e	protein_coding	GGUUUUG	0.12674	0.862927	21	6	0	0
chr1	97645193	97645200	-	D1Ertd622e-002	protein_coding	ENSMUST00000149927	utr3	D1Ertd622e	protein_coding	GGUUUUG	0.12674	0.862927	21	6	0	0
chr1	97645193	97645200	-	D1Ertd622e-003	protein_coding	ENSMUST00000153115	utr3	D1Ertd622e	protein_coding	GGUUUUG	0.12674	0.862927	21	6	0	0
chr1	97706984	97706991	-	Ppip5k2-001	protein_coding	ENSMUST00000042509	utr3	Ppip5k2	protein_coding	GGUUUUU	0.268517	0.922214	10	4	0	0
chr1	97706984	97706991	-	Ppip5k2-002	protein_coding	ENSMUST00000112845	utr3	Ppip5k2	protein_coding	GGUUUUU	0.268517	0.922214	10	4	0	0
chr1	97706984	97706991	-	Ppip5k2-004	retained_intron	ENSMUST00000137758	NA	Ppip5k2	protein_coding	GGUUUUU	0.268517	0.922214	10	4	0	0
chr1	105521590	105521597	-	Pign-201	protein_coding	ENSMUST00000070699	utr3	Pign	protein_coding	GCUUUUC	0.0854642	0.882138	10	10	0	0
chr1	105521590	105521597	-	Pign-001	protein_coding	ENSMUST00000186485	utr3	Pign	protein_coding	GCUUUUC	0.0854642	0.882138	10	10	0	0
chr1	105521590	105521597	-	Pign-006	processed_transcript	ENSMUST00000190139	NA	Pign	protein_coding	GCUUUUC	0.0854642	0.882138	10	10	0	0
chr1	105521590	105521597	-	Pign-007	processed_transcript	ENSMUST00000190945	NA	Pign	protein_coding	GCUUUUC	0.0854642	0.882138	10	10	0	0
chr1	112404277	112404284	-	Gm18406-001	processed_pseudogene	ENSMUST00000185872	NA	Gm18406	processed_pseudogene	AGUUUGC	0.18107	0.836905	6	6	0	0
chr1	118299604	118299611	-	Tsn-001	protein_coding	ENSMUST00000027623	utr3	Tsn	protein_coding	GGUUUUU	0.359685	0.922214	11	3	0	0
chr1	119528212	119528219	+	Tmem185b-001	protein_coding	ENSMUST00000183952	utr3	Tmem185b	protein_coding	UAUUUUU	0.132982	0.971353	10	7	0	0
chr1	119658240	119658247	-	Ptpn4-001	protein_coding	ENSMUST00000064091	utr3	Ptpn4	protein_coding	UGUUUUG	0.408223	0.92214	6	3	0	0
chr1	119658240	119658247	-	Ptpn4-003	nonsense_mediated_decay	ENSMUST00000166624	utr3	Ptpn4	protein_coding	UGUUUUG	0.408223	0.92214	6	3	0	0
chr1	125393630	125393637	-	Actr3-201	protein_coding	ENSMUST00000027579	utr3	Actr3	protein_coding	ACUUUUU	0.231479	0.972674	38	3	0	0
chr1	125393630	125393637	-	Actr3-001	protein_coding	ENSMUST00000178474	utr3	Actr3	protein_coding	ACUUUUU	0.231479	0.972674	38	3	0	0
chr1	125393630	125393637	-	Actr3-006	retained_intron	ENSMUST00000186008	NA	Actr3	protein_coding	ACUUUUU	0.231479	0.972674	38	3	0	0
chr1	127875539	127875546	+	Rab3gap1-006	processed_transcript	ENSMUST00000186865	NA	Rab3gap1	protein_coding	GCUUUUA	0.239538	0.912786	15	4	0	0
chr1	127875939	127875946	+	Rab3gap1-006	processed_transcript	ENSMUST00000186865	NA	Rab3gap1	protein_coding	UAUUAAU	0.0183312	0.811314	752	5	5	0
chr1	127875952	127875959	+	Rab3gap1-006	processed_transcript	ENSMUST00000186865	NA	Rab3gap1	protein_coding	CAUUUUU	0.0367644	0.908223	739	3	5	0
chr1	127876104	127876111	+	Rab3gap1-006	processed_transcript	ENSMUST00000186865	NA	Rab3gap1	protein_coding	ACUUUUU	0.021396	0.972674	555	5	0	0
chr1	128363954	128363961	-	Dars-001	protein_coding	ENSMUST00000027602	utr3	Dars	protein_coding	AAUUUUU	0.200216	0.944027	11	5	0	0
chr1	128364042	128364049	-	Dars-001	protein_coding	ENSMUST00000027602	utr3	Dars	protein_coding	CGUUUUA	0.386239	0.890296	8	3	0	0
chr1	131932199	131932206	+	Nucks1-002	protein_coding	ENSMUST00000062264	utr3	Nucks1	protein_coding	UGUUUUU	0.239538	0.981427	15	4	0	0
chr1	131932199	131932206	+	Nucks1-001	protein_coding	ENSMUST00000189946	utr3	Nucks1	protein_coding	UGUUUUU	0.239538	0.981427	15	4	0	0
chr1	131932807	131932814	+	Nucks1-002	protein_coding	ENSMUST00000062264	utr3	Nucks1	protein_coding	CCUUUGU	0.299412	0.878323	6	4	0	0
chr1	132990227	132990234	-	Mdm4-005	protein_coding	ENSMUST00000067429	utr3	Mdm4	protein_coding	CCUUUUC	0.0854642	0.878222	10	10	0	0
chr1	132990227	132990234	-	Mdm4-001	protein_coding	ENSMUST00000188090	utr3	Mdm4	protein_coding	CCUUUUC	0.0854642	0.878222	10	10	0	0
chr1	133137809	133137816	+	Ppp1r15b-001	protein_coding	ENSMUST00000052529	utr3	Ppp1r15b	protein_coding	AGUUUUC	0.00474772	0.895452	85	44	0	0
chr1	133137809	133137816	+	Ppp1r15b-002	processed_transcript	ENSMUST00000122956	NA	Ppp1r15b	protein_coding	AGUUUUC	0.00474772	0.895452	85	44	0	0
chr1	133138363	133138370	+	Ppp1r15b-001	protein_coding	ENSMUST00000052529	utr3	Ppp1r15b	protein_coding	GGUUUCU	0.0735693	0.823985	11	11	0	0
chr1	133138363	133138370	+	Ppp1r15b-002	processed_transcript	ENSMUST00000122956	NA	Ppp1r15b	protein_coding	GGUUUCU	0.0735693	0.823985	11	11	0	0
chr1	134432186	134432193	+	Adipor1-001	protein_coding	ENSMUST00000027727	utr3	Adipor1	protein_coding	CCUUUUU	0.00184246	0.93687	268	47	0	0
chr1	134432186	134432194	+	Adipor1-001	protein_coding	ENSMUST00000027727	utr3	Adipor1	protein_coding	CCUUUUUU	0.0090282	0.93687	271	13	0	0
chr1	134432186	134432193	+	Adipor1-002	protein_coding	ENSMUST00000112237	utr3	Adipor1	protein_coding	CCUUUUU	0.00184246	0.93687	268	47	0	0
chr1	134432186	134432194	+	Adipor1-002	protein_coding	ENSMUST00000112237	utr3	Adipor1	protein_coding	CCUUUUUU	0.0090282	0.93687	271	13	0	0
chr1	135156184	135156191	+	Arl8a-001	protein_coding	ENSMUST00000027684	utr3	Arl8a	protein_coding	UGUUUGG	0.133512	0.863593	82	3	0	0
chr1	135156184	135156191	+	Arl8a-003	protein_coding	ENSMUST00000125774	utr3	Arl8a	protein_coding	UGUUUGG	0.133512	0.863593	82	3	0	0
chr1	135156211	135156218	+	Arl8a-001	protein_coding	ENSMUST00000027684	utr3	Arl8a	protein_coding	ACAUUUU	0.0537393	0.849699	52	8	0	0
chr1	135156211	135156218	+	Arl8a-003	protein_coding	ENSMUST00000125774	utr3	Arl8a	protein_coding	ACAUUUU	0.0537393	0.849699	52	8	0	0
chr1	135232764	135232771	+	Gm4204-001	processed_pseudogene	ENSMUST00000110798	NA	Gm4204	processed_pseudogene	AGUUUUG	0.287637	0.894814	23	3	0	0
chr1	135232800	135232807	+	Gm4204-001	processed_pseudogene	ENSMUST00000110798	NA	Gm4204	processed_pseudogene	UAUUUCA	0.278897	0.845122	25	3	0	0
chr1	135232869	135232876	+	Gm4204-001	processed_pseudogene	ENSMUST00000110798	NA	Gm4204	processed_pseudogene	UCUUUUG	0.0257324	0.940713	43	16	0	0
chr1	137530344	137530351	-	Gm37903-001	TEC	ENSMUST00000192122	NA	Gm37903	TEC	GAUUUUC	0.239538	0.853492	15	4	0	0
chr1	137530518	137530525	-	Gm37903-001	TEC	ENSMUST00000192122	NA	Gm37903	TEC	GGUUUGC	0.396528	0.805018	7	3	0	0
chr1	138852060	138852067	-	2310009B15Rik-001	protein_coding	ENSMUST00000112025	utr3	2310009B15Rik	protein_coding	UGUUUUU	0.368432	0.981427	10	3	0	0
chr1	138852060	138852067	-	2310009B15Rik-003	retained_intron	ENSMUST00000195075	NA	2310009B15Rik	protein_coding	UGUUUUU	0.368432	0.981427	10	3	0	0
chr1	151470527	151470534	-	Rnf2-001	protein_coding	ENSMUST00000076110	utr3	Rnf2	protein_coding	UCUUUGA	0.396528	0.913451	7	3	0	0
chr1	151470527	151470534	-	Rnf2-002	protein_coding	ENSMUST00000187048	utr3	Rnf2	protein_coding	UCUUUGA	0.396528	0.913451	7	3	0	0
chr1	151470843	151470850	-	Rnf2-001	protein_coding	ENSMUST00000076110	utr3	Rnf2	protein_coding	UCUUUUC	0.145798	0.941351	14	6	0	0
chr1	151470843	151470850	-	Rnf2-002	protein_coding	ENSMUST00000187048	utr3	Rnf2	protein_coding	UCUUUUC	0.145798	0.941351	14	6	0	0
chr1	152774592	152774599	+	Arpc5-001	protein_coding	ENSMUST00000077755	utr3	Arpc5	protein_coding	AGUUUGA	0.386239	0.867552	8	3	0	0
chr1	152774592	152774599	+	Arpc5-003	protein_coding	ENSMUST00000097536	utr3	Arpc5	protein_coding	AGUUUGA	0.386239	0.867552	8	3	0	0
chr1	152837521	152837528	-	Smg7-003	protein_coding	ENSMUST00000043560	utr3	Smg7	protein_coding	GGUUUUU	0.230134	0.922214	6	5	0	0
chr1	152837521	152837528	-	Smg7-002	protein_coding	ENSMUST00000073441	utr3	Smg7	protein_coding	GGUUUUU	0.230134	0.922214	6	5	0	0
chr1	152854344	152854351	-	Smg7-003	protein_coding	ENSMUST00000043560	cds	Smg7	protein_coding	AGUUUCC	0.18107	0.797223	6	6	0	0
chr1	152854344	152854351	-	Smg7-002	protein_coding	ENSMUST00000073441	cds	Smg7	protein_coding	AGUUUCC	0.18107	0.797223	6	6	0	0
chr1	152854344	152854351	-	Smg7-001	protein_coding	ENSMUST00000111836	cds	Smg7	protein_coding	AGUUUCC	0.18107	0.797223	6	6	0	0
chr1	153119167	153119174	+	Nmnat2-001	protein_coding	ENSMUST00000043313	utr3	Nmnat2	protein_coding	UAUUUUU	0.290289	0.971353	7	4	0	0
chr1	153123047	153123054	-	Lamc2-201	protein_coding	ENSMUST00000027753	utr3	Lamc2	protein_coding	GGUUUGA	0.290289	0.835665	7	4	0	0
chr1	153123047	153123054	-	Lamc2-001	protein_coding	ENSMUST00000185356	utr3	Lamc2	protein_coding	GGUUUGA	0.290289	0.835665	7	4	0	0
chr1	153218975	153218982	-	Lamc1-001	protein_coding	ENSMUST00000027752	utr3	Lamc1	protein_coding	UGUUUAA	0.301184	0.914589	20	3	0	0
chr1	153218975	153218982	-	Lamc1-005	protein_coding	ENSMUST00000161744	utr3	Lamc1	protein_coding	UGUUUAA	0.301184	0.914589	20	3	0	0
chr1	155954612	155954619	+	Gm23744-201	snRNA	ENSMUST00000104231	NA	Gm23744	snRNA	UGUUCUU	0.028331	0.756328	456	5	9	0
chr1	156887171	156887178	-	Ralgps2-007	protein_coding	ENSMUST00000027886	cds	Ralgps2	protein_coding	GCUUUUG	0.0854642	0.8815	10	10	0	0
chr1	156887171	156887178	-	Ralgps2-008	protein_coding	ENSMUST00000063199	cds	Ralgps2	protein_coding	GCUUUUG	0.0854642	0.8815	10	10	0	0
chr1	156887171	156887178	-	Ralgps2-009	protein_coding	ENSMUST00000171292	cds	Ralgps2	protein_coding	GCUUUUG	0.0854642	0.8815	10	10	0	0
chr1	156887171	156887178	-	Ralgps2-001	protein_coding	ENSMUST00000172057	cds	Ralgps2	protein_coding	GCUUUUG	0.0854642	0.8815	10	10	0	0
chr1	156887171	156887178	-	Ralgps2-005	protein_coding	ENSMUST00000185198	cds	Ralgps2	protein_coding	GCUUUUG	0.0854642	0.8815	10	10	0	0
chr1	156887171	156887178	-	Ralgps2-010	protein_coding	ENSMUST00000188656	cds	Ralgps2	protein_coding	GCUUUUG	0.0854642	0.8815	10	10	0	0
chr1	156887171	156887178	-	Ralgps2-006	protein_coding	ENSMUST00000189316	cds	Ralgps2	protein_coding	GCUUUUG	0.0854642	0.8815	10	10	0	0
chr1	156887171	156887178	-	Ralgps2-003	protein_coding	ENSMUST00000190648	cds	Ralgps2	protein_coding	GCUUUUG	0.0854642	0.8815	10	10	0	0
chr1	156887171	156887178	-	Ralgps2-013	protein_coding	ENSMUST00000190762	cds	Ralgps2	protein_coding	GCUUUUG	0.0854642	0.8815	10	10	0	0
chr1	156887171	156887178	-	Ralgps2-004	protein_coding	ENSMUST00000191605	cds	Ralgps2	protein_coding	GCUUUUG	0.0854642	0.8815	10	10	0	0
chr1	156887171	156887178	-	Ralgps2-002	nonsense_mediated_decay	ENSMUST00000192343	utr3	Ralgps2	protein_coding	GCUUUUG	0.0854642	0.8815	10	10	0	0
chr1	157135304	157135311	-	Rasal2-001	protein_coding	ENSMUST00000078308	utr3	Rasal2	protein_coding	UAUUUUU	0.173779	0.971353	59	3	0	0
chr1	160199765	160199772	+	Mrps14-003	nonsense_mediated_decay	ENSMUST00000078878	utr3	Mrps14	protein_coding	UCUUUCA	0.117621	0.873769	42	5	0	0
chr1	160199765	160199772	+	Mrps14-002	protein_coding	ENSMUST00000097193	utr3	Mrps14	protein_coding	UCUUUCA	0.119526	0.873769	41	5	0	0
chr1	160199765	160199772	+	Mrps14-001	protein_coding	ENSMUST00000135680	utr3	Mrps14	protein_coding	UCUUUCA	0.117621	0.873769	42	5	0	0
chr1	161088610	161088617	-	Klhl20-001	protein_coding	ENSMUST00000111611	utr3	Klhl20	protein_coding	UAUUUUG	0.0527051	0.912066	17	13	0	0
chr1	161088610	161088617	-	Klhl20-005	nonsense_mediated_decay	ENSMUST00000117467	utr3	Klhl20	protein_coding	UAUUUUG	0.0527051	0.912066	17	13	0	0
chr1	161088610	161088617	-	Klhl20-002	retained_intron	ENSMUST00000140905	NA	Klhl20	protein_coding	UAUUUUG	0.0527051	0.912066	17	13	0	0
chr1	161088610	161088617	-	Klhl20-007	nonsense_mediated_decay	ENSMUST00000195584	utr3	Klhl20	protein_coding	UAUUUUG	0.0527051	0.912066	17	13	0	0
chr1	161817214	161817221	-	Suco-001	protein_coding	ENSMUST00000048377	utr3	Suco	protein_coding	CAUUUUG	0.154641	0.848937	24	5	0	0
chr1	162599003	162599010	+	Vamp4-001	protein_coding	ENSMUST00000050010	utr3	Vamp4	protein_coding	UCUUUGU	0.225352	0.941453	40	3	0	0
chr1	162599003	162599010	+	Vamp4-003	protein_coding	ENSMUST00000132158	utr3	Vamp4	protein_coding	UCUUUGU	0.225352	0.941453	40	3	0	0
chr1	162671991	162671998	-	Prrc2c-001	protein_coding	ENSMUST00000182149	utr3	Prrc2c	protein_coding	ACUUUAG	0.0450146	0.87455	45	10	0	0
chr1	162671991	162671998	-	Prrc2c-003	protein_coding	ENSMUST00000182393	utr3	Prrc2c	protein_coding	ACUUUAG	0.0450146	0.87455	45	10	0	0
chr1	162671991	162671998	-	Prrc2c-004	protein_coding	ENSMUST00000182660	utr3	Prrc2c	protein_coding	ACUUUAG	0.0450146	0.87455	45	10	0	0
chr1	162671991	162671998	-	Prrc2c-009	protein_coding	ENSMUST00000183223	utr3	Prrc2c	protein_coding	ACUUUAG	0.0450146	0.87455	45	10	0	0
chr1	162672046	162672053	-	Prrc2c-001	protein_coding	ENSMUST00000182149	utr3	Prrc2c	protein_coding	UCUUUUU	0.0957534	1	26	7	0	0
chr1	162672046	162672053	-	Prrc2c-003	protein_coding	ENSMUST00000182393	utr3	Prrc2c	protein_coding	UCUUUUU	0.0957534	1	26	7	0	0
chr1	162672046	162672053	-	Prrc2c-004	protein_coding	ENSMUST00000182660	utr3	Prrc2c	protein_coding	UCUUUUU	0.0957534	1	26	7	0	0
chr1	162672046	162672053	-	Prrc2c-009	protein_coding	ENSMUST00000183223	utr3	Prrc2c	protein_coding	UCUUUUU	0.0957534	1	26	7	0	0
chr1	165175569	165175576	-	Sft2d2-001	protein_coding	ENSMUST00000043338	utr3	Sft2d2	protein_coding	CAUUUUC	0.290289	0.849575	7	4	0	0
chr1	166398141	166398148	-	Pogk-003	protein_coding	ENSMUST00000128861	utr3	Pogk	protein_coding	UGUUUGU	0.156957	0.92288	11	6	0	0
chr1	166398141	166398148	-	Pogk-002	protein_coding	ENSMUST00000131487	utr3	Pogk	protein_coding	UGUUUGU	0.156957	0.92288	11	6	0	0
chr1	166398141	166398148	-	Pogk-201	protein_coding	ENSMUST00000169324	utr3	Pogk	protein_coding	UGUUUGU	0.156957	0.92288	11	6	0	0
chr1	167088673	167088680	+	Fam78b-003	nonsense_mediated_decay	ENSMUST00000122929	utr3	Fam78b	protein_coding	UAUUUAU	0.101702	0.932516	123	3	0	0
chr1	167088673	167088680	+	Fam78b-002	nonsense_mediated_decay	ENSMUST00000128373	utr3	Fam78b	protein_coding	UAUUUAU	0.101702	0.932516	123	3	0	0
chr1	167088673	167088680	+	Fam78b-004	nonsense_mediated_decay	ENSMUST00000156025	utr3	Fam78b	protein_coding	UAUUUAU	0.101702	0.932516	123	3	0	0
chr1	167088673	167088680	+	Fam78b-201	protein_coding	ENSMUST00000165874	utr3	Fam78b	protein_coding	UAUUUAU	0.101702	0.932516	123	3	0	0
chr1	167088673	167088680	+	Fam78b-202	protein_coding	ENSMUST00000190081	utr3	Fam78b	protein_coding	UAUUUAU	0.101702	0.932516	123	3	0	0
chr1	167330684	167330691	+	Tmco1-002	protein_coding	ENSMUST00000193446	utr3	Tmco1	protein_coding	GAUUUUU	0.0578137	0.91214	106	5	0	0
chr1	167330684	167330691	+	Tmco1-001	protein_coding	ENSMUST00000195015	utr3	Tmco1	protein_coding	GAUUUUU	0.0578137	0.91214	106	5	0	0
chr1	169951374	169951381	-	Hsd17b7-001	protein_coding	ENSMUST00000027989	utr3	Hsd17b7	protein_coding	CAUUUUU	0.167712	0.908223	62	3	0	0
chr1	169972880	169972887	-	Ddr2-202	protein_coding	ENSMUST00000170800	utr3	Ddr2	protein_coding	AAUUUGG	0.0582874	0.826192	36	9	0	0
chr1	169972880	169972887	-	Ddr2-001	protein_coding	ENSMUST00000194690	utr3	Ddr2	protein_coding	AAUUUGG	0.0582874	0.826192	36	9	0	0
chr1	170142064	170142071	-	Uap1-201	protein_coding	ENSMUST00000027981	utr3	Uap1	protein_coding	UAUUUUA	0.0886398	0.943352	62	5	0	0
chr1	170142064	170142071	-	Uap1-002	protein_coding	ENSMUST00000111350	utr3	Uap1	protein_coding	UAUUUUA	0.0886398	0.943352	62	5	0	0
chr1	170142064	170142071	-	Uap1-001	protein_coding	ENSMUST00000111351	utr3	Uap1	protein_coding	UAUUUUA	0.0886398	0.943352	62	5	0	0
chr1	170142064	170142071	-	Uap1-005	retained_intron	ENSMUST00000161492	NA	Uap1	protein_coding	UAUUUUA	0.0934584	0.943352	58	5	0	0
chr1	170194163	170194170	-	Uhmk1-001	protein_coding	ENSMUST00000027979	utr3	Uhmk1	protein_coding	GCUUUUU	0.118153	0.940787	8	8	0	0
chr1	170194163	170194170	-	Uhmk1-003	protein_coding	ENSMUST00000123399	utr3	Uhmk1	protein_coding	GCUUUUU	0.118153	0.940787	8	8	0	0
chr1	170194163	170194170	-	Uhmk1-002	protein_coding	ENSMUST00000150821	utr3	Uhmk1	protein_coding	GCUUUUU	0.118153	0.940787	8	8	0	0
chr1	170194226	170194233	-	Uhmk1-001	protein_coding	ENSMUST00000027979	utr3	Uhmk1	protein_coding	UCUUUUU	0.145798	1	14	6	0	0
chr1	170194226	170194233	-	Uhmk1-003	protein_coding	ENSMUST00000123399	utr3	Uhmk1	protein_coding	UCUUUUU	0.145798	1	14	6	0	0
chr1	170194226	170194233	-	Uhmk1-002	protein_coding	ENSMUST00000150821	utr3	Uhmk1	protein_coding	UCUUUUU	0.145798	1	14	6	0	0
chr1	170841798	170841805	-	Atf6-001	protein_coding	ENSMUST00000027974	cds	Atf6	protein_coding	GAUUUGU	0.140374	0.853593	8	7	0	0
chr1	171305140	171305147	-	Rpl27-ps1-001	processed_pseudogene	ENSMUST00000088784	NA	Rpl27-ps1	processed_pseudogene	AGUUUGA	0.013687	0.867552	165	12	0	0
chr1	172122101	172122108	+	Copa-006	protein_coding	ENSMUST00000027833	utr3	Copa	protein_coding	ACUUUCC	0.114515	0.815795	27	6	0	0
chr1	172122101	172122108	+	Copa-008	retained_intron	ENSMUST00000122845	NA	Copa	protein_coding	ACUUUCC	0.114515	0.815795	27	6	0	0
chr1	172122101	172122108	+	Copa-001	protein_coding	ENSMUST00000135192	utr3	Copa	protein_coding	ACUUUCC	0.114515	0.815795	27	6	0	0
chr1	172122136	172122143	+	Copa-006	protein_coding	ENSMUST00000027833	utr3	Copa	protein_coding	UCUUUUU	0.0560057	1	31	10	0	0
chr1	172122136	172122143	+	Copa-008	retained_intron	ENSMUST00000122845	NA	Copa	protein_coding	UCUUUUU	0.0550686	1	32	10	0	0
chr1	172122136	172122143	+	Copa-001	protein_coding	ENSMUST00000135192	utr3	Copa	protein_coding	UCUUUUU	0.0550686	1	32	10	0	0
chr1	175978257	175978264	-	B020018G12Rik-001	protein_coding	ENSMUST00000104983	utr3	B020018G12Rik	protein_coding	GCUUUUG	0.0637239	0.8815	106	5	1	0
chr1	176734761	176734768	-	Cep170-201	protein_coding	ENSMUST00000057037	utr3	Cep170	protein_coding	UAUUUGU	0.0597965	0.912806	27	10	0	0
chr1	176734761	176734768	-	Cep170-002	protein_coding	ENSMUST00000192664	utr3	Cep170	protein_coding	UAUUUGU	0.0597965	0.912806	27	10	0	0
chr1	176734761	176734768	-	Cep170-006	protein_coding	ENSMUST00000192927	utr3	Cep170	protein_coding	UAUUUGU	0.0597965	0.912806	27	10	0	0
chr1	176734761	176734768	-	Cep170-004	retained_intron	ENSMUST00000194489	NA	Cep170	protein_coding	UAUUUGU	0.0597965	0.912806	27	10	0	0
chr1	176734761	176734768	-	Cep170-005	protein_coding	ENSMUST00000194727	utr3	Cep170	protein_coding	UAUUUGU	0.0597965	0.912806	27	10	0	0
chr1	176734761	176734768	-	Cep170-007	nonsense_mediated_decay	ENSMUST00000195433	utr3	Cep170	protein_coding	UAUUUGU	0.0597965	0.912806	27	10	0	0
chr1	176734761	176734768	-	Cep170-001	protein_coding	ENSMUST00000195717	utr3	Cep170	protein_coding	UAUUUGU	0.0597965	0.912806	27	10	0	0
chr1	176772342	176772349	-	Mir350-201	miRNA	ENSMUST00000083639	NA	Mir350	miRNA	ACUUUCA	0.0114657	0.846442	152	15	1	0
chr1	177023477	177023484	-	Akt3-001	protein_coding	ENSMUST00000111159	utr3	Akt3	protein_coding	GAUUUUU	0.230134	0.91214	6	5	0	0
chr1	177023477	177023484	-	Akt3-201	protein_coding	ENSMUST00000111160	utr3	Akt3	protein_coding	GAUUUUU	0.230134	0.91214	6	5	0	0
chr1	177023892	177023899	-	Akt3-001	protein_coding	ENSMUST00000111159	utr3	Akt3	protein_coding	GCUUUUA	0.408223	0.912786	6	3	0	0
chr1	177023892	177023899	-	Akt3-201	protein_coding	ENSMUST00000111160	utr3	Akt3	protein_coding	GCUUUUA	0.408223	0.912786	6	3	0	0
chr1	177024299	177024306	-	Akt3-001	protein_coding	ENSMUST00000111159	utr3	Akt3	protein_coding	UCUUUUG	0.0347919	0.940713	86	8	0	0
chr1	177024299	177024306	-	Akt3-201	protein_coding	ENSMUST00000111160	utr3	Akt3	protein_coding	UCUUUUG	0.0347919	0.940713	86	8	0	0
chr1	177025081	177025088	-	Akt3-001	protein_coding	ENSMUST00000111159	utr3	Akt3	protein_coding	UCUUUGG	0.072187	0.882166	17	10	0	0
chr1	177025081	177025088	-	Akt3-201	protein_coding	ENSMUST00000111160	utr3	Akt3	protein_coding	UCUUUGG	0.072187	0.882166	17	10	0	0
chr1	177448972	177448979	+	Zbtb18-002	protein_coding	ENSMUST00000077225	utr3	Zbtb18	protein_coding	ACUUUUG	0.324328	0.913387	16	3	0	0
chr1	177448972	177448979	+	Zbtb18-001	protein_coding	ENSMUST00000094276	utr3	Zbtb18	protein_coding	ACUUUUG	0.324328	0.913387	16	3	0	0
chr1	177448972	177448979	+	Zbtb18-009	protein_coding	ENSMUST00000193480	utr3	Zbtb18	protein_coding	ACUUUUG	0.324328	0.913387	16	3	0	0
chr1	177448972	177448979	+	Zbtb18-007	protein_coding	ENSMUST00000195612	utr3	Zbtb18	protein_coding	ACUUUUG	0.324328	0.913387	16	3	0	0
chr1	177449512	177449519	+	Zbtb18-002	protein_coding	ENSMUST00000077225	utr3	Zbtb18	protein_coding	ACUUUAA	0.0314868	0.905835	81	9	0	0
chr1	177449512	177449519	+	Zbtb18-001	protein_coding	ENSMUST00000094276	utr3	Zbtb18	protein_coding	ACUUUAA	0.0314868	0.905835	81	9	0	0
chr1	177449512	177449519	+	Zbtb18-009	protein_coding	ENSMUST00000193480	utr3	Zbtb18	protein_coding	ACUUUAA	0.0314868	0.905835	81	9	0	0
chr1	177449512	177449519	+	Zbtb18-007	protein_coding	ENSMUST00000195612	utr3	Zbtb18	protein_coding	ACUUUAA	0.0314868	0.905835	81	9	0	0
chr1	177449562	177449569	+	Zbtb18-002	protein_coding	ENSMUST00000077225	utr3	Zbtb18	protein_coding	CAUUUGG	0.283389	0.790389	24	3	0	0
chr1	177449562	177449569	+	Zbtb18-001	protein_coding	ENSMUST00000094276	utr3	Zbtb18	protein_coding	CAUUUGG	0.283389	0.790389	24	3	0	0
chr1	177449562	177449569	+	Zbtb18-009	protein_coding	ENSMUST00000193480	utr3	Zbtb18	protein_coding	CAUUUGG	0.283389	0.790389	24	3	0	0
chr1	177449562	177449569	+	Zbtb18-007	protein_coding	ENSMUST00000195612	utr3	Zbtb18	protein_coding	CAUUUGG	0.283389	0.790389	24	3	0	0
chr1	177450221	177450228	+	Zbtb18-002	protein_coding	ENSMUST00000077225	utr3	Zbtb18	protein_coding	GCUUUUG	0.138264	0.8815	31	5	0	0
chr1	177450221	177450228	+	Zbtb18-001	protein_coding	ENSMUST00000094276	utr3	Zbtb18	protein_coding	GCUUUUG	0.138264	0.8815	31	5	0	0
chr1	177450221	177450228	+	Zbtb18-009	protein_coding	ENSMUST00000193480	utr3	Zbtb18	protein_coding	GCUUUUG	0.138264	0.8815	31	5	0	0
chr1	177450221	177450228	+	Zbtb18-007	protein_coding	ENSMUST00000195612	utr3	Zbtb18	protein_coding	GCUUUUG	0.138264	0.8815	31	5	0	0
chr1	177450485	177450492	+	Zbtb18-002	protein_coding	ENSMUST00000077225	utr3	Zbtb18	protein_coding	UCUUUAU	0.324328	0.961163	16	3	0	0
chr1	177450485	177450492	+	Zbtb18-001	protein_coding	ENSMUST00000094276	utr3	Zbtb18	protein_coding	UCUUUAU	0.324328	0.961163	16	3	0	0
chr1	177450485	177450492	+	Zbtb18-009	protein_coding	ENSMUST00000193480	utr3	Zbtb18	protein_coding	UCUUUAU	0.324328	0.961163	16	3	0	0
chr1	177450485	177450492	+	Zbtb18-007	protein_coding	ENSMUST00000195612	utr3	Zbtb18	protein_coding	UCUUUAU	0.324328	0.961163	16	3	0	0
chr1	178328805	178328812	-	Hnrnpu-001	protein_coding	ENSMUST00000037748	utr3	Hnrnpu	protein_coding	UAUUUUU	0.0970517	0.971353	79	4	0	0
chr1	178329072	178329079	-	Hnrnpu-001	protein_coding	ENSMUST00000037748	utr3	Hnrnpu	protein_coding	ACUUUUU	0.0867017	0.972674	32	7	0	0
chr1	178329092	178329099	-	Hnrnpu-001	protein_coding	ENSMUST00000037748	utr3	Hnrnpu	protein_coding	CAUUUUA	0.210076	0.880222	45	3	0	0
chr1	178329166	178329173	-	Hnrnpu-001	protein_coding	ENSMUST00000037748	utr3	Hnrnpu	protein_coding	AGUUUUA	0.0777318	0.926099	106	4	0	0
chr1	179960870	179960877	+	Cdc42bpa-002	protein_coding	ENSMUST00000097453	utr5	Cdc42bpa	protein_coding	UAUUUUA	0.122719	0.943352	59	4	0	0
chr1	179960870	179960877	+	Cdc42bpa-001	protein_coding	ENSMUST00000111117	utr5	Cdc42bpa	protein_coding	UAUUUUA	0.122719	0.943352	59	4	0	0
chr1	179960870	179960877	+	Cdc42bpa-005	nonsense_mediated_decay	ENSMUST00000134959	utr5	Cdc42bpa	protein_coding	UAUUUUA	0.122719	0.943352	59	4	0	0
chr1	179960902	179960909	+	Cdc42bpa-002	protein_coding	ENSMUST00000097453	utr5	Cdc42bpa	protein_coding	UGUUUAU	0.234732	0.94259	16	4	0	0
chr1	179960902	179960909	+	Cdc42bpa-001	protein_coding	ENSMUST00000111117	utr5	Cdc42bpa	protein_coding	UGUUUAU	0.234732	0.94259	16	4	0	0
chr1	179960902	179960909	+	Cdc42bpa-005	nonsense_mediated_decay	ENSMUST00000134959	utr5	Cdc42bpa	protein_coding	UGUUUAU	0.234732	0.94259	16	4	0	0
chr1	180165172	180165179	+	Cdc42bpa-001	protein_coding	ENSMUST00000111117	utr3	Cdc42bpa	protein_coding	AGUUUUA	0.137212	0.926099	17	6	0	0
chr1	180165172	180165179	+	Cdc42bpa-009	protein_coding	ENSMUST00000143176	utr3	Cdc42bpa	protein_coding	AGUUUUA	0.137212	0.926099	17	6	0	0
chr1	180165399	180165406	+	Cdc42bpa-001	protein_coding	ENSMUST00000111117	utr3	Cdc42bpa	protein_coding	CAUUUGG	0.0130232	0.790389	37	33	0	0
chr1	180165399	180165406	+	Cdc42bpa-009	protein_coding	ENSMUST00000143176	utr3	Cdc42bpa	protein_coding	CAUUUGG	0.0130232	0.790389	37	33	0	0
chr1	180802588	180802595	-	H3f3a-001	protein_coding	ENSMUST00000161308	utr3	H3f3a	protein_coding	AGUUUGC	0.196257	0.836905	50	3	0	0
chr1	180802608	180802615	-	H3f3a-001	protein_coding	ENSMUST00000161308	utr3	H3f3a	protein_coding	UCUUCUG	0.109578	0.715614	47	5	0	0
chr1	180802661	180802668	-	H3f3a-001	protein_coding	ENSMUST00000161308	utr3	H3f3a	protein_coding	ACUUUUC	0.0259873	0.914025	257	6	0	0
chr1	180802779	180802786	-	H3f3a-006	protein_coding	ENSMUST00000081026	utr3	H3f3a	protein_coding	AAUUUUC	0.0179303	0.885378	93	13	0	0
chr1	180802779	180802786	-	H3f3a-001	protein_coding	ENSMUST00000161308	utr3	H3f3a	protein_coding	AAUUUUC	0.0179303	0.885378	93	13	0	0
chr1	180802810	180802817	-	H3f3a-006	protein_coding	ENSMUST00000081026	utr3	H3f3a	protein_coding	ACUUUAU	0.0950658	0.933836	57	5	0	0
chr1	180802810	180802817	-	H3f3a-001	protein_coding	ENSMUST00000161308	utr3	H3f3a	protein_coding	ACUUUAU	0.0950658	0.933836	57	5	0	0
chr1	180803051	180803058	-	H3f3a-006	protein_coding	ENSMUST00000081026	utr3	H3f3a	protein_coding	CAUUUCA	0.0758524	0.781992	41	7	0	0
chr1	180803051	180803058	-	H3f3a-001	protein_coding	ENSMUST00000161308	utr3	H3f3a	protein_coding	CAUUUCA	0.0758524	0.781992	41	7	0	0
chr1	180866863	180866870	+	Sde2-001	protein_coding	ENSMUST00000038091	utr3	Sde2	protein_coding	UAUUUUG	0.247264	0.912066	33	3	0	0
chr1	181177318	181177325	-	Wdr26-003	nonsense_mediated_decay	ENSMUST00000036329	utr3	Wdr26	protein_coding	UAUUUAG	0.299412	0.873229	6	4	0	0
chr1	181177318	181177325	-	Wdr26-001	protein_coding	ENSMUST00000162819	utr3	Wdr26	protein_coding	UAUUUAG	0.299412	0.873229	6	4	0	0
chr1	181177318	181177325	-	Wdr26-002	protein_coding	ENSMUST00000162963	utr3	Wdr26	protein_coding	UAUUUAG	0.299412	0.873229	6	4	0	0
chr1	181815466	181815473	-	Lbr-001	protein_coding	ENSMUST00000005003	utr3	Lbr	protein_coding	ACUUUGG	0.377202	0.854839	9	3	0	0
chr1	181815466	181815473	-	Lbr-002	retained_intron	ENSMUST00000192075	NA	Lbr	protein_coding	ACUUUGG	0.377202	0.854839	9	3	0	0
chr1	181816516	181816523	-	Lbr-001	protein_coding	ENSMUST00000005003	utr3	Lbr	protein_coding	UCUUUAA	0.0473505	0.933162	97	6	0	0
chr1	181816516	181816523	-	Lbr-002	retained_intron	ENSMUST00000192075	NA	Lbr	protein_coding	UCUUUAA	0.0473505	0.933162	97	6	0	0
chr1	181816543	181816550	-	Lbr-001	protein_coding	ENSMUST00000005003	utr3	Lbr	protein_coding	CGUUUCA	0.0562978	0.792066	78	6	0	0
chr1	181816543	181816550	-	Lbr-002	retained_intron	ENSMUST00000192075	NA	Lbr	protein_coding	CGUUUCA	0.0562978	0.792066	78	6	0	0
chr1	181816607	181816614	-	Lbr-001	protein_coding	ENSMUST00000005003	utr3	Lbr	protein_coding	AAUUUUU	0.282293	0.944027	8	4	0	0
chr1	181816607	181816614	-	Lbr-002	retained_intron	ENSMUST00000192075	NA	Lbr	protein_coding	AAUUUUU	0.282293	0.944027	8	4	0	0
chr1	182131628	182131635	+	Srp9-001	protein_coding	ENSMUST00000027792	utr3	Srp9	protein_coding	UAUUUUU	0.0239268	0.971353	154	8	0	0
chr1	182131628	182131635	+	Srp9-002	protein_coding	ENSMUST00000111018	utr3	Srp9	protein_coding	UAUUUUU	0.0239268	0.971353	154	8	0	0
chr1	182131628	182131635	+	Srp9-004	retained_intron	ENSMUST00000193005	NA	Srp9	protein_coding	UAUUUUU	0.0239268	0.971353	154	8	0	0
chr1	182131661	182131668	+	Srp9-001	protein_coding	ENSMUST00000027792	utr3	Srp9	protein_coding	ACUUUUG	0.0106085	0.913387	106	18	0	0
chr1	182131661	182131669	+	Srp9-001	protein_coding	ENSMUST00000027792	utr3	Srp9	protein_coding	ACUUUUGC	0.0761778	0.913387	109	4	0	0
chr1	182131661	182131668	+	Srp9-002	protein_coding	ENSMUST00000111018	utr3	Srp9	protein_coding	ACUUUUG	0.0106085	0.913387	106	18	0	0
chr1	182131661	182131669	+	Srp9-002	protein_coding	ENSMUST00000111018	utr3	Srp9	protein_coding	ACUUUUGC	0.0761778	0.913387	109	4	0	0
chr1	182131661	182131668	+	Srp9-004	retained_intron	ENSMUST00000193005	NA	Srp9	protein_coding	ACUUUUG	0.0106085	0.913387	106	18	0	0
chr1	182131661	182131669	+	Srp9-004	retained_intron	ENSMUST00000193005	NA	Srp9	protein_coding	ACUUUUGC	0.0761778	0.913387	109	4	0	0
chr1	182276428	182276435	-	Degs1-001	protein_coding	ENSMUST00000035295	utr3	Degs1	protein_coding	ACUUUAU	0.0390429	0.933836	201	5	0	0
chr1	183322822	183322829	+	Aida-001	protein_coding	ENSMUST00000109166	utr3	Aida	protein_coding	CGUUUUC	0.408223	0.859649	6	3	0	0
chr1	183322822	183322829	+	Aida-003	retained_intron	ENSMUST00000193359	NA	Aida	protein_coding	CGUUUUC	0.408223	0.859649	6	3	0	0
chr1	183322822	183322829	+	Aida-004	protein_coding	ENSMUST00000193625	utr3	Aida	protein_coding	CGUUUUC	0.408223	0.859649	6	3	0	0
chr1	183323568	183323575	+	Aida-001	protein_coding	ENSMUST00000109166	utr3	Aida	protein_coding	ACUUUUG	0.243465	0.913387	34	3	0	0
chr1	183323568	183323575	+	Aida-003	retained_intron	ENSMUST00000193359	NA	Aida	protein_coding	ACUUUUG	0.243465	0.913387	34	3	0	0
chr1	183323568	183323575	+	Aida-004	protein_coding	ENSMUST00000193625	utr3	Aida	protein_coding	ACUUUUG	0.243465	0.913387	34	3	0	0
chr1	185356969	185356976	+	Bpnt1-001	protein_coding	ENSMUST00000027916	utr3	Bpnt1	protein_coding	AAUUUAA	0.222635	0.877188	41	3	0	0
chr1	185357677	185357684	+	Bpnt1-001	protein_coding	ENSMUST00000027916	utr3	Bpnt1	protein_coding	UAUUAUA	0.0947392	0.82215	17	8	0	0
chr1	185357689	185357696	+	Bpnt1-001	protein_coding	ENSMUST00000027916	utr3	Bpnt1	protein_coding	GAUUUUU	0.237604	0.91214	36	3	0	0
chr1	191005978	191005985	-	Mfsd7b-001	protein_coding	ENSMUST00000085635	utr3	Mfsd7b	protein_coding	UGUUUAU	0.13694	0.94259	51	4	0	0
chr1	191005978	191005985	-	Mfsd7b-002	nonsense_mediated_decay	ENSMUST00000192666	utr3	Mfsd7b	protein_coding	UGUUUAU	0.13694	0.94259	51	4	0	0
chr1	191005978	191005985	-	Mfsd7b-003	retained_intron	ENSMUST00000194589	NA	Mfsd7b	protein_coding	UGUUUAU	0.13694	0.94259	51	4	0	0
chr1	191005978	191005985	-	Mfsd7b-004	retained_intron	ENSMUST00000194917	NA	Mfsd7b	protein_coding	UGUUUAU	0.13694	0.94259	51	4	0	0
chr1	191082910	191082917	+	Nsl1-001	protein_coding	ENSMUST00000078259	utr3	Nsl1	protein_coding	AGUUUUG	0.0310542	0.894814	23	18	0	0
chr1	191352936	191352943	-	Ppp2r5a-001	protein_coding	ENSMUST00000067976	utr3	Ppp2r5a	protein_coding	ACUUUUU	0.301184	0.972674	20	3	0	0
chr1	191911735	191911742	+	Slc30a1-001	protein_coding	ENSMUST00000044954	utr3	Slc30a1	protein_coding	GGUUUUA	0.190893	0.894213	13	5	0	0
chr1	192098833	192098840	-	Rcor3-006	protein_coding	ENSMUST00000073279	utr3	Rcor3	protein_coding	UGUUUGA	0.287637	0.894878	23	3	0	0
chr1	192098833	192098840	-	Rcor3-001	protein_coding	ENSMUST00000110849	utr3	Rcor3	protein_coding	UGUUUGA	0.287637	0.894878	23	3	0	0
chr1	192098833	192098840	-	Rcor3-003	nonsense_mediated_decay	ENSMUST00000192158	utr3	Rcor3	protein_coding	UGUUUGA	0.287637	0.894878	23	3	0	0
chr1	192098846	192098853	-	Rcor3-006	protein_coding	ENSMUST00000073279	utr3	Rcor3	protein_coding	UAUUUUC	0.124652	0.912705	22	6	0	0
chr1	192098846	192098853	-	Rcor3-001	protein_coding	ENSMUST00000110849	utr3	Rcor3	protein_coding	UAUUUUC	0.124652	0.912705	22	6	0	0
chr1	192098846	192098853	-	Rcor3-003	nonsense_mediated_decay	ENSMUST00000192158	utr3	Rcor3	protein_coding	UAUUUUC	0.124652	0.912705	22	6	0	0
chr1	192099204	192099211	-	Rcor3-006	protein_coding	ENSMUST00000073279	utr3	Rcor3	protein_coding	ACUUUAA	0.0777427	0.905835	19	9	0	0
chr1	192099204	192099211	-	Rcor3-001	protein_coding	ENSMUST00000110849	utr3	Rcor3	protein_coding	ACUUUAA	0.0777427	0.905835	19	9	0	0
chr1	192099204	192099211	-	Rcor3-003	nonsense_mediated_decay	ENSMUST00000192158	utr3	Rcor3	protein_coding	ACUUUAA	0.0777427	0.905835	19	9	0	0
chr1	192099211	192099218	-	Rcor3-006	protein_coding	ENSMUST00000073279	utr3	Rcor3	protein_coding	UAUUUUU	0.313371	0.971353	18	3	0	0
chr1	192099211	192099218	-	Rcor3-001	protein_coding	ENSMUST00000110849	utr3	Rcor3	protein_coding	UAUUUUU	0.313371	0.971353	18	3	0	0
chr1	192099211	192099218	-	Rcor3-003	nonsense_mediated_decay	ENSMUST00000192158	utr3	Rcor3	protein_coding	UAUUUUU	0.313371	0.971353	18	3	0	0
chr1	192099802	192099809	-	Rcor3-006	protein_coding	ENSMUST00000073279	utr3	Rcor3	protein_coding	GGUUUUU	0.318787	0.922214	17	3	0	0
chr1	192099802	192099809	-	Rcor3-001	protein_coding	ENSMUST00000110849	utr3	Rcor3	protein_coding	GGUUUUU	0.318787	0.922214	17	3	0	0
chr1	192099802	192099809	-	Rcor3-003	nonsense_mediated_decay	ENSMUST00000192158	utr3	Rcor3	protein_coding	GGUUUUU	0.313371	0.922214	18	3	0	0
chr1	192100317	192100324	-	Rcor3-006	protein_coding	ENSMUST00000073279	utr3	Rcor3	protein_coding	GAUUUUG	0.239538	0.852853	15	4	0	0
chr1	192100317	192100324	-	Rcor3-001	protein_coding	ENSMUST00000110849	utr3	Rcor3	protein_coding	GAUUUUG	0.239538	0.852853	15	4	0	0
chr1	192100317	192100324	-	Rcor3-003	nonsense_mediated_decay	ENSMUST00000192158	utr3	Rcor3	protein_coding	GAUUUUG	0.239538	0.852853	15	4	0	0
chr1	192745606	192745613	+	Gm22265-201	snRNA	ENSMUST00000082947	NA	Gm22265	snRNA	CCUUUUA	0.0167156	0.908869	105	17	3	0
chr1	192745606	192745614	+	Gm22265-201	snRNA	ENSMUST00000082947	NA	Gm22265	snRNA	CCUUUUAC	0.0644091	0.908869	105	6	3	0
chr1	195322954	195322961	+	Gm38194-001	TEC	ENSMUST00000194529	NA	Gm38194	TEC	UAUUUGG	0.00629252	0.853519	51	47	0	0
chr10	5003521	5003528	+	Esr1-002	protein_coding	ENSMUST00000067086	utr3	Esr1	protein_coding	ACUUUUG	0.386239	0.913387	8	3	0	0
chr10	5003521	5003528	+	Esr1-001	protein_coding	ENSMUST00000105590	utr3	Esr1	protein_coding	ACUUUUG	0.386239	0.913387	8	3	0	0
chr10	7624807	7624814	+	Lrp11-001	protein_coding	ENSMUST00000019931	utr3	Lrp11	protein_coding	ACUUUUG	0.239538	0.913387	15	4	0	0
chr10	7624807	7624814	+	Lrp11-002	protein_coding	ENSMUST00000130590	utr3	Lrp11	protein_coding	ACUUUUG	0.239538	0.913387	15	4	0	0
chr10	7624980	7624987	+	Lrp11-001	protein_coding	ENSMUST00000019931	utr3	Lrp11	protein_coding	UCUUUAC	0.217187	0.902514	20	4	0	0
chr10	7624980	7624987	+	Lrp11-002	protein_coding	ENSMUST00000130590	utr3	Lrp11	protein_coding	UCUUUAC	0.217187	0.902514	20	4	0	0
chr10	7625076	7625083	+	Lrp11-001	protein_coding	ENSMUST00000019931	utr3	Lrp11	protein_coding	GGUUUGA	0.0361961	0.835665	68	9	0	0
chr10	7625076	7625083	+	Lrp11-002	protein_coding	ENSMUST00000130590	utr3	Lrp11	protein_coding	GGUUUGA	0.0361961	0.835665	68	9	0	0
chr10	7625442	7625449	+	Lrp11-001	protein_coding	ENSMUST00000019931	utr3	Lrp11	protein_coding	CCUUUAA	0.0950658	0.870032	57	5	0	0
chr10	7625442	7625449	+	Lrp11-002	protein_coding	ENSMUST00000130590	utr3	Lrp11	protein_coding	CCUUUAA	0.0950658	0.870032	57	5	0	0
chr10	7768113	7768121	-	Ginm1-001	protein_coding	ENSMUST00000039763	utr3	Ginm1	protein_coding	UAUUUUUU	0.105928	0.971353	12	8	0	0
chr10	7768113	7768121	-	Ginm1-002	protein_coding	ENSMUST00000124838	utr3	Ginm1	protein_coding	UAUUUUUU	0.105928	0.971353	12	8	0	0
chr10	7768113	7768121	-	Ginm1-003	retained_intron	ENSMUST00000133796	NA	Ginm1	protein_coding	UAUUUUUU	0.105928	0.971353	12	8	0	0
chr10	7907491	7907498	-	Tab2-003	retained_intron	ENSMUST00000142007	NA	Tab2	protein_coding	CGUUUCU	0.0202591	0.820068	26	26	0	0
chr10	7907491	7907498	-	Tab2-004	retained_intron	ENSMUST00000143848	NA	Tab2	protein_coding	CGUUUCU	0.0202591	0.820068	26	26	0	0
chr10	7907491	7907498	-	Tab2-001	protein_coding	ENSMUST00000146444	cds	Tab2	protein_coding	CGUUUCU	0.0202591	0.820068	26	26	0	0
chr10	11213709	11213716	+	Shprh-001	protein_coding	ENSMUST00000044053	utr3	Shprh	protein_coding	CCUUUUC	0.221303	0.878222	19	4	0	0
chr10	11213709	11213716	+	Shprh-006	retained_intron	ENSMUST00000159553	NA	Shprh	protein_coding	CCUUUUC	0.221303	0.878222	19	4	0	0
chr10	12940260	12940268	-	Stx11-201	protein_coding	ENSMUST00000042861	utr3	Stx11	protein_coding	AGUUUUUG	0.301184	0.954101	20	3	0	0
chr10	12940260	12940268	-	Stx11-202	protein_coding	ENSMUST00000163425	utr3	Stx11	protein_coding	AGUUUUUG	0.301184	0.954101	20	3	0	0
chr10	12940261	12940268	-	Stx11-201	protein_coding	ENSMUST00000042861	utr3	Stx11	protein_coding	AGUUUUU	0.217187	0.954101	20	4	0	0
chr10	12940261	12940268	-	Stx11-202	protein_coding	ENSMUST00000163425	utr3	Stx11	protein_coding	AGUUUUU	0.217187	0.954101	20	4	0	0
chr10	13515530	13515537	+	Fuca2-001	protein_coding	ENSMUST00000121465	utr3	Fuca2	protein_coding	UCUUUUC	0.172348	0.941351	18	5	0	0
chr10	14655355	14655362	-	Vta1-001	protein_coding	ENSMUST00000154132	utr3	Vta1	protein_coding	ACUUUUA	0.234732	0.944672	16	4	0	0
chr10	17725045	17725052	+	Cited2-201	protein_coding	ENSMUST00000038107	utr3	Cited2	protein_coding	UCUUUUU	0.318787	1	17	3	0	0
chr10	17725544	17725552	+	Cited2-201	protein_coding	ENSMUST00000038107	utr3	Cited2	protein_coding	GCUUUUUA	0.210426	0.940787	22	4	0	0
chr10	17900938	17900945	-	Heca-201	protein_coding	ENSMUST00000037879	utr3	Heca	protein_coding	AGUUUAU	0.12674	0.915264	21	6	0	0
chr10	18125058	18125065	+	Reps1-001	protein_coding	ENSMUST00000126390	utr3	Reps1	protein_coding	UGUUUUA	0.131451	0.953426	34	5	0	0
chr10	18125058	18125065	+	Reps1-002	protein_coding	ENSMUST00000150029	utr3	Reps1	protein_coding	UGUUUUA	0.131451	0.953426	34	5	0	0
chr10	18125058	18125065	+	Reps1-004	protein_coding	ENSMUST00000154718	utr3	Reps1	protein_coding	UGUUUUA	0.131451	0.953426	34	5	0	0
chr10	18125058	18125065	+	Reps1-003	nonsense_mediated_decay	ENSMUST00000155284	utr3	Reps1	protein_coding	UGUUUUA	0.131451	0.953426	34	5	0	0
chr10	18125058	18125065	+	Reps1-201	protein_coding	ENSMUST00000164556	utr3	Reps1	protein_coding	UGUUUUA	0.131451	0.953426	34	5	0	0
chr10	18588256	18588263	-	Arfgef3-201	protein_coding	ENSMUST00000019999	utr3	Arfgef3	protein_coding	GCUUUUC	0.21649	0.882138	8	5	0	0
chr10	20341161	20341168	+	Bclaf1-002	protein_coding	ENSMUST00000043881	utr3	Bclaf1	protein_coding	CCUUUUU	0.170054	0.93687	8	6	0	0
chr10	20341161	20341168	+	Bclaf1-201	protein_coding	ENSMUST00000092678	utr3	Bclaf1	protein_coding	CCUUUUU	0.170054	0.93687	8	6	0	0
chr10	22705609	22705616	-	Tbpl1-002	protein_coding	ENSMUST00000095794	utr3	Tbpl1	protein_coding	GCUUUUA	0.200216	0.912786	11	5	0	0
chr10	22705609	22705616	-	Tbpl1-001	protein_coding	ENSMUST00000127698	utr3	Tbpl1	protein_coding	GCUUUUA	0.200216	0.912786	11	5	0	0
chr10	22705609	22705616	-	Tbpl1-005	processed_transcript	ENSMUST00000141569	NA	Tbpl1	protein_coding	GCUUUUA	0.200216	0.912786	11	5	0	0
chr10	24187899	24187906	+	Stx7-201	protein_coding	ENSMUST00000020174	utr3	Stx7	protein_coding	GCUUUUC	0.351468	0.882138	12	3	0	0
chr10	24187957	24187964	+	Stx7-201	protein_coding	ENSMUST00000020174	utr3	Stx7	protein_coding	GGUUUUG	0.120045	0.862927	14	7	0	0
chr10	24188006	24188013	+	Stx7-201	protein_coding	ENSMUST00000020174	utr3	Stx7	protein_coding	ACUUUUU	0.0411411	0.972674	302	4	0	0
chr10	24188018	24188025	+	Stx7-201	protein_coding	ENSMUST00000020174	utr3	Stx7	protein_coding	AGUUUUG	0.00794224	0.894814	322	13	0	0
chr10	24188121	24188128	+	Stx7-201	protein_coding	ENSMUST00000020174	utr3	Stx7	protein_coding	AGUUUAA	0.0247238	0.887262	195	7	0	0
chr10	24188127	24188134	+	Stx7-201	protein_coding	ENSMUST00000020174	utr3	Stx7	protein_coding	AAUUUCA	0.011175	0.817796	192	13	0	0
chr10	24188132	24188139	+	Stx7-201	protein_coding	ENSMUST00000020174	utr3	Stx7	protein_coding	CAUUUGU	0.0072945	0.849676	192	18	0	0
chr10	24188741	24188748	+	Stx7-201	protein_coding	ENSMUST00000020174	utr3	Stx7	protein_coding	UCUUUUU	0.270463	1	27	3	0	0
chr10	24188875	24188882	+	Stx7-201	protein_coding	ENSMUST00000020174	utr3	Stx7	protein_coding	CCUUUAA	0.0748669	0.870032	21	9	0	0
chr10	29227623	29227630	+	9330159F19Rik-201	protein_coding	ENSMUST00000092627	utr3	9330159F19Rik	protein_coding	GAUUUAA	0.206973	0.845302	23	4	0	0
chr10	29345661	29345668	+	Echdc1-001	protein_coding	ENSMUST00000020034	utr3	Echdc1	protein_coding	CCUUUUU	0.046213	0.93687	77	7	0	0
chr10	29698972	29698980	-	Gm10275-002	processed_transcript	ENSMUST00000092620	NA	Gm10275	transcribed_processed_pseudogene	ACUUUUGA	0.126338	0.913387	88	3	0	0
chr10	29698972	29698980	-	Gm10275-001	transcribed_processed_pseudogene	ENSMUST00000168697	NA	Gm10275	transcribed_processed_pseudogene	ACUUUUGA	0.126338	0.913387	88	3	0	0
chr10	29698973	29698980	-	Gm10275-002	processed_transcript	ENSMUST00000092620	NA	Gm10275	transcribed_processed_pseudogene	ACUUUUG	0.126338	0.913387	88	3	0	0
chr10	29698973	29698980	-	Gm10275-001	transcribed_processed_pseudogene	ENSMUST00000168697	NA	Gm10275	transcribed_processed_pseudogene	ACUUUUG	0.126338	0.913387	88	3	0	0
chr10	30645930	30645938	-	Ncoa7-201	protein_coding	ENSMUST00000068567	utr3	Ncoa7	protein_coding	CCAUAUAU	0.100606	0.755291	23	7	0	0
chr10	30645930	30645938	-	Ncoa7-202	protein_coding	ENSMUST00000092610	utr3	Ncoa7	protein_coding	CCAUAUAU	0.100606	0.755291	23	7	0	0
chr10	30646455	30646462	-	Ncoa7-201	protein_coding	ENSMUST00000068567	utr3	Ncoa7	protein_coding	UGUUUUA	0.198847	0.953426	49	3	0	0
chr10	30646455	30646462	-	Ncoa7-202	protein_coding	ENSMUST00000092610	utr3	Ncoa7	protein_coding	UGUUUUA	0.198847	0.953426	49	3	0	0
chr10	30647117	30647124	-	Ncoa7-201	protein_coding	ENSMUST00000068567	utr3	Ncoa7	protein_coding	ACUUUUU	0.0499291	0.972674	15	14	0	0
chr10	30647117	30647124	-	Ncoa7-202	protein_coding	ENSMUST00000092610	utr3	Ncoa7	protein_coding	ACUUUUU	0.0499291	0.972674	15	14	0	0
chr10	33996650	33996657	-	Rwdd1-001	protein_coding	ENSMUST00000019917	utr3	Rwdd1	protein_coding	CCUUUUG	0.0327786	0.877583	77	9	0	0
chr10	33996650	33996657	-	Rwdd1-002	retained_intron	ENSMUST00000128699	NA	Rwdd1	protein_coding	CCUUUUG	0.0327786	0.877583	77	9	0	0
chr10	34283639	34283646	+	Tspyl1-001	protein_coding	ENSMUST00000061372	utr3	Tspyl1	protein_coding	CCUUUCU	0.408223	0.838641	6	3	0	0
chr10	34284362	34284369	+	Tspyl1-001	protein_coding	ENSMUST00000061372	utr3	Tspyl1	protein_coding	UCUUUAA	0.230134	0.933162	6	5	0	0
chr10	37001687	37001694	+	Hdac2-001	protein_coding	ENSMUST00000019911	utr3	Hdac2	protein_coding	UGUUUUU	0.243465	0.981427	34	3	0	0
chr10	37001687	37001694	+	Hdac2-003	processed_transcript	ENSMUST00000128031	NA	Hdac2	protein_coding	UGUUUUU	0.243465	0.981427	34	3	0	0
chr10	37001740	37001747	+	Hdac2-001	protein_coding	ENSMUST00000019911	utr3	Hdac2	protein_coding	AAUUUUU	0.176777	0.944027	46	4	1	0
chr10	37001740	37001747	+	Hdac2-003	processed_transcript	ENSMUST00000128031	NA	Hdac2	protein_coding	AAUUUUU	0.147527	0.944027	46	4	0	0
chr10	37134587	37134594	-	Marcks-001	protein_coding	ENSMUST00000092584	utr3	Marcks	protein_coding	CCUUUAA	0.172348	0.870032	18	5	0	0
chr10	37135194	37135201	-	Marcks-001	protein_coding	ENSMUST00000092584	utr3	Marcks	protein_coding	AGUUUGC	0.149474	0.836905	13	6	0	0
chr10	37135315	37135322	-	Marcks-001	protein_coding	ENSMUST00000092584	utr3	Marcks	protein_coding	GCUUUAU	0.0337898	0.90195	43	13	0	0
chr10	37135545	37135552	-	Marcks-001	protein_coding	ENSMUST00000092584	utr3	Marcks	protein_coding	UCUUUUU	0.377202	1	9	3	0	0
chr10	37135992	37135999	-	Marcks-001	protein_coding	ENSMUST00000092584	utr3	Marcks	protein_coding	GAUUUUU	0.106049	0.91214	49	5	0	0
chr10	39564358	39564365	+	Fyn-001	protein_coding	ENSMUST00000063091	utr3	Fyn	protein_coding	UAUUUUC	0.200216	0.912705	11	5	0	0
chr10	39564358	39564365	+	Fyn-002	protein_coding	ENSMUST00000099967	utr3	Fyn	protein_coding	UAUUUUC	0.200216	0.912705	11	5	0	0
chr10	39564358	39564365	+	Fyn-003	protein_coding	ENSMUST00000126486	utr3	Fyn	protein_coding	UAUUUUC	0.200216	0.912705	11	5	0	0
chr10	39564358	39564365	+	Fyn-008	protein_coding	ENSMUST00000136659	utr3	Fyn	protein_coding	UAUUUUC	0.200216	0.912705	11	5	0	0
chr10	40938267	40938274	+	Wasf1-001	protein_coding	ENSMUST00000019975	utr3	Wasf1	protein_coding	UGUUUUA	0.0255444	0.953426	26	21	0	0
chr10	40938267	40938274	+	Wasf1-002	protein_coding	ENSMUST00000105509	utr3	Wasf1	protein_coding	UGUUUUA	0.0255444	0.953426	26	21	0	0
chr10	40938406	40938413	+	Wasf1-001	protein_coding	ENSMUST00000019975	utr3	Wasf1	protein_coding	CGUUUAG	0.0100688	0.820174	223	13	0	0
chr10	40938406	40938413	+	Wasf1-002	protein_coding	ENSMUST00000105509	utr3	Wasf1	protein_coding	CGUUUAG	0.0100688	0.820174	223	13	0	0
chr10	40938466	40938473	+	Wasf1-001	protein_coding	ENSMUST00000019975	utr3	Wasf1	protein_coding	AGUUUAA	0.151612	0.887262	44	4	0	0
chr10	40938466	40938473	+	Wasf1-002	protein_coding	ENSMUST00000105509	utr3	Wasf1	protein_coding	AGUUUAA	0.151612	0.887262	44	4	0	0
chr10	41521982	41521989	+	Cd164-001	protein_coding	ENSMUST00000019962	cds	Cd164	protein_coding	GCUUUUG	0.0357925	0.8815	28	15	0	0
chr10	41521982	41521989	+	Cd164-003	processed_transcript	ENSMUST00000186388	NA	Cd164	protein_coding	GCUUUUG	0.0357925	0.8815	28	15	0	0
chr10	41521982	41521989	+	Cd164-004	retained_intron	ENSMUST00000187279	NA	Cd164	protein_coding	GCUUUUG	0.0357925	0.8815	28	15	0	0
chr10	41521982	41521989	+	Cd164-002	protein_coding	ENSMUST00000189300	cds	Cd164	protein_coding	GCUUUUG	0.0357925	0.8815	28	15	0	0
chr10	41529007	41529014	+	Cd164-001	protein_coding	ENSMUST00000019962	utr3	Cd164	protein_coding	CAUUUAG	0.336701	0.810099	14	3	0	0
chr10	41529007	41529014	+	Cd164-002	protein_coding	ENSMUST00000189300	utr3	Cd164	protein_coding	CAUUUAG	0.351468	0.810099	12	3	0	0
chr10	41529313	41529320	+	Cd164-001	protein_coding	ENSMUST00000019962	utr3	Cd164	protein_coding	AAUUUGU	0.0724476	0.885479	79	5	0	0
chr10	41529640	41529647	+	Cd164-001	protein_coding	ENSMUST00000019962	utr3	Cd164	protein_coding	UGUUUUU	0.0764588	0.981427	200	3	0	0
chr10	41529752	41529759	+	Cd164-001	protein_coding	ENSMUST00000019962	utr3	Cd164	protein_coding	GAUUUAU	0.0811387	0.873303	68	5	0	0
chr10	41529829	41529836	+	Cd164-001	protein_coding	ENSMUST00000019962	utr3	Cd164	protein_coding	GCUUUUA	0.240437	0.912786	35	3	0	0
chr10	41529998	41530005	+	Cd164-001	protein_coding	ENSMUST00000019962	utr3	Cd164	protein_coding	GCUUUUC	0.0888358	0.882138	13	9	0	0
chr10	41530040	41530047	+	Cd164-001	protein_coding	ENSMUST00000019962	utr3	Cd164	protein_coding	GGUUUCA	0.146016	0.795983	73	3	0	0
chr10	41530078	41530085	+	Cd164-001	protein_coding	ENSMUST00000019962	utr3	Cd164	protein_coding	ACUUUUA	0.00608892	0.944672	208	20	0	0
chr10	41530078	41530086	+	Cd164-001	protein_coding	ENSMUST00000019962	utr3	Cd164	protein_coding	ACUUUUAC	0.0381248	0.944672	208	5	0	0
chr10	41530116	41530123	+	Cd164-001	protein_coding	ENSMUST00000019962	utr3	Cd164	protein_coding	AGUUUUG	0.0091078	0.894814	305	12	0	0
chr10	41530184	41530191	+	Cd164-001	protein_coding	ENSMUST00000019962	utr3	Cd164	protein_coding	GCUUUUG	0.188555	0.8815	29	4	0	0
chr10	41530534	41530541	+	Cd164-001	protein_coding	ENSMUST00000019962	utr3	Cd164	protein_coding	UCUUUUA	0.219289	0.971999	42	3	0	0
chr10	41530850	41530857	+	Cd164-001	protein_coding	ENSMUST00000019962	utr3	Cd164	protein_coding	CCUUUUC	0.00964226	0.878222	326	11	0	0
chr10	41530859	41530866	+	Cd164-001	protein_coding	ENSMUST00000019962	utr3	Cd164	protein_coding	AGUUUUC	0.00416313	0.895452	331	22	0	0
chr10	41530859	41530867	+	Cd164-001	protein_coding	ENSMUST00000019962	utr3	Cd164	protein_coding	AGUUUUCA	0.0559098	0.895452	338	3	0	0
chr10	41530870	41530877	+	Cd164-001	protein_coding	ENSMUST00000019962	utr3	Cd164	protein_coding	GAUUUGU	0.0130881	0.853593	400	8	0	0
chr10	41530912	41530919	+	Cd164-001	protein_coding	ENSMUST00000019962	utr3	Cd164	protein_coding	CCUUUGC	0.00662571	0.819674	154	23	0	0
chr10	42182768	42182775	-	Foxo3-001	protein_coding	ENSMUST00000105502	utr3	Foxo3	protein_coding	CCUUUUG	0.18107	0.877583	6	6	0	0
chr10	42534887	42534894	+	Snx3-001	protein_coding	ENSMUST00000019939	utr3	Snx3	protein_coding	CCUUUCG	0.23052	0.779354	17	4	0	0
chr10	42534887	42534894	+	Snx3-003	protein_coding	ENSMUST00000105499	utr3	Snx3	protein_coding	CCUUUCG	0.23052	0.779354	17	4	0	0
chr10	42535323	42535330	+	Snx3-001	protein_coding	ENSMUST00000019939	utr3	Snx3	protein_coding	CAUUUGU	0.275123	0.849676	26	3	0	0
chr10	42535323	42535330	+	Snx3-003	protein_coding	ENSMUST00000105499	utr3	Snx3	protein_coding	CAUUUGU	0.275123	0.849676	26	3	0	0
chr10	42700710	42700717	+	Ostm1-004	protein_coding	ENSMUST00000040718	utr3	Ostm1	protein_coding	CCUUUUU	0.137212	0.93687	17	6	0	0
chr10	42701348	42701355	+	Ostm1-004	protein_coding	ENSMUST00000040718	utr3	Ostm1	protein_coding	GAUUUGC	0.351468	0.794944	12	3	0	0
chr10	42701436	42701443	+	Ostm1-004	protein_coding	ENSMUST00000040718	utr3	Ostm1	protein_coding	UGUUUAA	0.0300729	0.914589	44	14	0	0
chr10	43583382	43583389	+	Cd24a-201	protein_coding	ENSMUST00000058714	utr3	Cd24a	protein_coding	CCUUUAC	0.0202141	0.839385	155	9	0	0
chr10	43583484	43583491	+	Cd24a-201	protein_coding	ENSMUST00000058714	utr3	Cd24a	protein_coding	CAUUUCC	0.130153	0.751345	55	4	0	0
chr10	43583497	43583504	+	Cd24a-201	protein_coding	ENSMUST00000058714	utr3	Cd24a	protein_coding	CGUUUCU	0.0485557	0.820068	72	7	0	0
chr10	43583589	43583596	+	Cd24a-201	protein_coding	ENSMUST00000058714	utr3	Cd24a	protein_coding	UCUUUUA	0.234715	0.971999	37	3	0	0
chr10	43583595	43583602	+	Cd24a-201	protein_coding	ENSMUST00000058714	utr3	Cd24a	protein_coding	ACUUUGG	0.216576	0.854839	43	3	0	0
chr10	43583783	43583790	+	Cd24a-201	protein_coding	ENSMUST00000058714	utr3	Cd24a	protein_coding	ACUUUUU	0.000657728	0.972674	335	97	0	0
chr10	43583783	43583791	+	Cd24a-201	protein_coding	ENSMUST00000058714	utr3	Cd24a	protein_coding	ACUUUUUU	0.00357383	0.972674	340	25	0	0
chr10	44363956	44363963	+	Atg5-201	protein_coding	ENSMUST00000039286	utr3	Atg5	protein_coding	GGUUUUG	0.408223	0.862927	6	3	0	0
chr10	52437139	52437146	+	Nus1-001	protein_coding	ENSMUST00000023830	utr3	Nus1	protein_coding	CAUUUUG	0.182665	0.848937	15	5	0	0
chr10	52438042	52438049	+	Nus1-001	protein_coding	ENSMUST00000023830	utr3	Nus1	protein_coding	UCUUUUU	0.179918	1	32	4	0	0
chr10	53607969	53607976	+	Asf1a-201	protein_coding	ENSMUST00000020004	utr3	Asf1a	protein_coding	AAUUUGU	0.200216	0.885479	11	5	0	0
chr10	57516115	57516122	-	Serinc1-001	protein_coding	ENSMUST00000020027	utr3	Serinc1	protein_coding	GCUUUUC	0.186306	0.882138	14	5	0	0
chr10	57516149	57516156	-	Serinc1-001	protein_coding	ENSMUST00000020027	utr3	Serinc1	protein_coding	AAUUUGU	0.244163	0.885479	14	4	0	0
chr10	57516406	57516413	-	Serinc1-001	protein_coding	ENSMUST00000020027	utr3	Serinc1	protein_coding	GGUUUUG	0.0768649	0.862927	40	7	0	0
chr10	57516677	57516684	-	Serinc1-001	protein_coding	ENSMUST00000020027	utr3	Serinc1	protein_coding	AAUUUUG	0.0284381	0.88474	79	10	0	0
chr10	57524327	57524334	-	Serinc1-001	protein_coding	ENSMUST00000020027	cds	Serinc1	protein_coding	ACUUUUA	0.261779	0.944672	11	4	0	0
chr10	57524327	57524334	-	Serinc1-004	nonsense_mediated_decay	ENSMUST00000170062	utr3	Serinc1	protein_coding	ACUUUUA	0.261779	0.944672	11	4	0	0
chr10	58421740	58421747	+	Lims1-002	protein_coding	ENSMUST00000020077	utr3	Lims1	protein_coding	UCUUUAG	0.287637	0.901876	23	3	0	0
chr10	58421740	58421747	+	Lims1-001	protein_coding	ENSMUST00000020078	utr3	Lims1	protein_coding	UCUUUAG	0.275123	0.901876	26	3	0	0
chr10	58423134	58423141	+	Lims1-001	protein_coding	ENSMUST00000020078	utr3	Lims1	protein_coding	AAUUUUU	0.270463	0.944027	27	3	0	0
chr10	60132203	60132210	+	Spock2-001	protein_coding	ENSMUST00000121820	utr3	Spock2	protein_coding	UGUUUGU	0.213777	0.92288	21	4	0	0
chr10	60132203	60132210	+	Spock2-201	protein_coding	ENSMUST00000165024	utr3	Spock2	protein_coding	UGUUUGU	0.213777	0.92288	21	4	0	0
chr10	60302548	60302555	+	Psap-201	protein_coding	ENSMUST00000004316	utr3	Psap	protein_coding	UGUUUUG	0.125453	0.92214	89	3	0	0
chr10	60302548	60302555	+	Psap-001	protein_coding	ENSMUST00000105465	utr3	Psap	protein_coding	UGUUUUG	0.135559	0.92214	81	3	0	0
chr10	60302548	60302555	+	Psap-202	protein_coding	ENSMUST00000165878	utr3	Psap	protein_coding	UGUUUUG	0.125453	0.92214	89	3	0	0
chr10	60302548	60302555	+	Psap-203	protein_coding	ENSMUST00000177779	utr3	Psap	protein_coding	UGUUUUG	0.125453	0.92214	89	3	0	0
chr10	60302548	60302555	+	Psap-204	protein_coding	ENSMUST00000179238	utr3	Psap	protein_coding	UGUUUUG	0.125453	0.92214	89	3	0	0
chr10	61432558	61432565	-	Eif4ebp2-201	protein_coding	ENSMUST00000020288	utr3	Eif4ebp2	protein_coding	AGUUUUC	0.0233957	0.895452	31	21	0	0
chr10	61692176	61692183	+	Sar1a-201	protein_coding	ENSMUST00000020285	utr3	Sar1a	protein_coding	GCUUUUG	0.299412	0.8815	6	4	0	0
chr10	62187498	62187505	-	Tspan15-201	protein_coding	ENSMUST00000047883	utr3	Tspan15	protein_coding	UCUUUUU	0.408223	1	6	3	0	0
chr10	62455540	62455547	-	Vps26a-201	protein_coding	ENSMUST00000092473	utr3	Vps26a	protein_coding	ACUUUGA	0.275292	0.886125	9	4	0	0
chr10	62455540	62455547	-	Vps26a-202	protein_coding	ENSMUST00000105447	utr3	Vps26a	protein_coding	ACUUUGA	0.275292	0.886125	9	4	0	0
chr10	62580471	62580478	-	Ddx21-201	protein_coding	ENSMUST00000045866	utr3	Ddx21	protein_coding	GGUUUAA	0.318787	0.855376	17	3	0	0
chr10	62744669	62744676	-	Ccar1-201	protein_coding	ENSMUST00000020268	utr3	Ccar1	protein_coding	ACUUUAG	0.21649	0.87455	8	5	0	0
chr10	67013066	67013073	-	Reep3-201	protein_coding	ENSMUST00000020023	utr3	Reep3	protein_coding	CCUUUUC	0.11287	0.878222	17	7	0	0
chr10	67013529	67013536	-	Reep3-201	protein_coding	ENSMUST00000020023	utr3	Reep3	protein_coding	GGUUUGU	0.0182205	0.863667	32	26	0	0
chr10	67887287	67887294	-	Zfp365-001	protein_coding	ENSMUST00000064656	utr3	Zfp365	protein_coding	ACUUGUA	0.156061	0.713042	42	4	0	0
chr10	67887287	67887294	-	Zfp365-004	processed_transcript	ENSMUST00000132870	NA	Zfp365	protein_coding	ACUUGUA	0.156061	0.713042	42	4	0	0
chr10	71255010	71255017	-	Ube2d1-001	protein_coding	ENSMUST00000020085	utr3	Ube2d1	protein_coding	CCUUUUC	0.0616503	0.878222	162	5	5	0
chr10	71255032	71255039	-	Ube2d1-001	protein_coding	ENSMUST00000020085	utr3	Ube2d1	protein_coding	CCUUUUA	0.0102575	0.908869	164	15	0	0
chr10	71255069	71255077	-	Ube2d1-001	protein_coding	ENSMUST00000020085	utr3	Ube2d1	protein_coding	CCUUUUUU	0.182665	0.93687	15	5	0	0
chr10	71255070	71255077	-	Ube2d1-001	protein_coding	ENSMUST00000020085	utr3	Ube2d1	protein_coding	CCUUUUU	0.244163	0.93687	14	4	0	0
chr10	71255171	71255178	-	Ube2d1-001	protein_coding	ENSMUST00000020085	utr3	Ube2d1	protein_coding	GGUUUUA	0.0972124	0.894213	25	7	0	0
chr10	71255605	71255612	-	Ube2d1-001	protein_coding	ENSMUST00000020085	utr3	Ube2d1	protein_coding	CCUUUCU	0.119526	0.838641	41	5	0	0
chr10	71382532	71382539	+	Ipmk-001	protein_coding	ENSMUST00000079252	utr3	Ipmk	protein_coding	UCUUUUU	0.217187	1	20	4	0	0
chr10	71382652	71382659	+	Ipmk-001	protein_coding	ENSMUST00000079252	utr3	Ipmk	protein_coding	ACUUUUU	0.261779	0.972674	11	4	0	0
chr10	75532261	75532268	+	Snrpd3-001	protein_coding	ENSMUST00000020397	cds	Snrpd3	protein_coding	GAUUUUG	0.00801399	0.852853	47	44	0	0
chr10	75535412	75535419	+	Snrpd3-001	protein_coding	ENSMUST00000020397	utr3	Snrpd3	protein_coding	GAUUUUC	0.336701	0.853492	14	3	0	0
chr10	75945474	75945481	-	Gm16221-001	processed_pseudogene	ENSMUST00000117331	NA	Gm16221	processed_pseudogene	CCUUUGU	0.137212	0.878323	17	6	0	0
chr10	77645125	77645132	+	Ube2g2-001	protein_coding	ENSMUST00000174510	utr3	Ube2g2	protein_coding	GCUUUUU	0.0450471	0.940787	16	15	0	0
chr10	79711644	79711651	+	Bsg-001	protein_coding	ENSMUST00000067036	utr3	Bsg	protein_coding	GAUUUGA	0.121442	0.825591	60	4	0	0
chr10	79711644	79711651	+	Bsg-006	protein_coding	ENSMUST00000105381	utr3	Bsg	protein_coding	GAUUUGA	0.121442	0.825591	60	4	0	0
chr10	79711644	79711651	+	Bsg-005	protein_coding	ENSMUST00000178383	utr3	Bsg	protein_coding	GAUUUGA	0.122719	0.825591	59	4	0	0
chr10	79711644	79711651	+	Bsg-002	protein_coding	ENSMUST00000179781	utr3	Bsg	protein_coding	GAUUUGA	0.121442	0.825591	60	4	0	0
chr10	79711644	79711651	+	Bsg-003	retained_intron	ENSMUST00000180235	NA	Bsg	protein_coding	GAUUUGA	0.126711	0.825591	57	4	0	0
chr10	79711750	79711757	+	Bsg-001	protein_coding	ENSMUST00000067036	utr3	Bsg	protein_coding	AAUUUAA	0.0901999	0.877188	167	3	1	0
chr10	79711750	79711757	+	Bsg-006	protein_coding	ENSMUST00000105381	utr3	Bsg	protein_coding	AAUUUAA	0.0901999	0.877188	167	3	1	0
chr10	79711750	79711757	+	Bsg-005	protein_coding	ENSMUST00000178383	utr3	Bsg	protein_coding	AAUUUAA	0.0910038	0.877188	165	3	1	0
chr10	79711750	79711757	+	Bsg-002	protein_coding	ENSMUST00000179781	utr3	Bsg	protein_coding	AAUUUAA	0.0901999	0.877188	167	3	1	0
chr10	79711796	79711803	+	Bsg-001	protein_coding	ENSMUST00000067036	utr3	Bsg	protein_coding	GGUUUAU	0.112392	0.883377	45	5	0	0
chr10	79711796	79711803	+	Bsg-006	protein_coding	ENSMUST00000105381	utr3	Bsg	protein_coding	GGUUUAU	0.112392	0.883377	45	5	0	0
chr10	79711796	79711803	+	Bsg-002	protein_coding	ENSMUST00000179781	utr3	Bsg	protein_coding	GGUUUAU	0.112392	0.883377	45	5	0	0
chr10	79711808	79711815	+	Bsg-001	protein_coding	ENSMUST00000067036	utr3	Bsg	protein_coding	UAUUUUU	0.0952941	0.971353	39	6	0	0
chr10	79711808	79711815	+	Bsg-006	protein_coding	ENSMUST00000105381	utr3	Bsg	protein_coding	UAUUUUU	0.0952941	0.971353	39	6	0	0
chr10	79711808	79711815	+	Bsg-002	protein_coding	ENSMUST00000179781	utr3	Bsg	protein_coding	UAUUUUU	0.0952941	0.971353	39	6	0	0
chr10	80287849	80287856	+	Dazap1-003	protein_coding	ENSMUST00000092305	utr3	Dazap1	protein_coding	UCUUUUC	0.359685	0.941351	11	3	0	0
chr10	80287849	80287856	+	Dazap1-002	protein_coding	ENSMUST00000105361	utr3	Dazap1	protein_coding	UCUUUUC	0.386239	0.941351	8	3	0	0
chr10	80287849	80287856	+	Dazap1-001	protein_coding	ENSMUST00000105362	utr3	Dazap1	protein_coding	UCUUUUC	0.359685	0.941351	11	3	0	0
chr10	80796377	80796384	-	Plekhj1-201	protein_coding	ENSMUST00000036805	utr3	Plekhj1	protein_coding	AGUUUUU	0.186306	0.954101	14	5	0	0
chr10	81530295	81530302	-	Gna11-001	protein_coding	ENSMUST00000043604	utr3	Gna11	protein_coding	UGUUUUU	0.261779	0.981427	11	4	0	0
chr10	81530617	81530624	-	Gna11-001	protein_coding	ENSMUST00000043604	utr3	Gna11	protein_coding	GGUUUUU	0.112697	0.922214	28	6	0	0
chr10	81530617	81530624	-	Gna11-002	retained_intron	ENSMUST00000146984	NA	Gna11	protein_coding	GGUUUUU	0.112697	0.922214	28	6	0	0
chr10	81566163	81566170	+	Aes-201	protein_coding	ENSMUST00000002518	utr3	Aes	protein_coding	GGUUUGU	0.0985692	0.863667	131	3	0	0
chr10	81566167	81566174	+	Aes-201	protein_coding	ENSMUST00000002518	utr3	Aes	protein_coding	UGUUUAU	0.0315007	0.94259	132	7	0	0
chr10	83487627	83487634	-	Aldh1l2-001	protein_coding	ENSMUST00000020497	utr3	Aldh1l2	protein_coding	GCUUUAU	0.103854	0.90195	33	6	0	0
chr10	83595139	83595146	+	A230046K03Rik-201	protein_coding	ENSMUST00000038388	utr3	A230046K03Rik	protein_coding	GAUUUUA	0.255467	0.884139	12	4	0	0
chr10	84947873	84947880	+	Ric8b-201	protein_coding	ENSMUST00000038523	cds	Ric8b	protein_coding	CCUUUAG	0.0854642	0.838746	10	10	0	0
chr10	84947873	84947880	+	Ric8b-202	protein_coding	ENSMUST00000095385	cds	Ric8b	protein_coding	CCUUUAG	0.0854642	0.838746	10	10	0	0
chr10	85115123	85115130	+	Tmem263-201	protein_coding	ENSMUST00000095383	utr3	Tmem263	protein_coding	GGUUUAG	0.0952941	0.82409	39	6	0	0
chr10	85115145	85115152	+	Tmem263-201	protein_coding	ENSMUST00000095383	utr3	Tmem263	protein_coding	UAUUUAA	0.231479	0.904515	38	3	0	0
chr10	85115212	85115219	+	Tmem263-201	protein_coding	ENSMUST00000095383	utr3	Tmem263	protein_coding	UGUUUUU	0.386239	0.981427	8	3	0	0
chr10	85116305	85116312	+	Tmem263-201	protein_coding	ENSMUST00000095383	utr3	Tmem263	protein_coding	GGUUUUU	0.059619	0.922214	72	6	0	0
chr10	86345991	86345998	+	Timp3-001	protein_coding	ENSMUST00000020234	utr3	Timp3	protein_coding	UGUUUUC	0.0450471	0.922779	16	15	0	0
chr10	86690936	86690943	-	Hsp90b1-001	protein_coding	ENSMUST00000020238	utr3	Hsp90b1	protein_coding	AAUUUUU	0.143855	0.944027	48	4	0	0
chr10	86690936	86690943	-	Hsp90b1-002	retained_intron	ENSMUST00000129178	NA	Hsp90b1	protein_coding	AAUUUUU	0.143855	0.944027	48	4	0	0
chr10	86691039	86691046	-	Hsp90b1-001	protein_coding	ENSMUST00000020238	utr3	Hsp90b1	protein_coding	UCUUUUG	0.179259	0.940713	57	3	0	0
chr10	86691039	86691046	-	Hsp90b1-002	retained_intron	ENSMUST00000129178	NA	Hsp90b1	protein_coding	UCUUUUG	0.179259	0.940713	57	3	0	0
chr10	86691054	86691061	-	Hsp90b1-001	protein_coding	ENSMUST00000020238	utr3	Hsp90b1	protein_coding	AGUUUUG	0.205103	0.894814	47	3	0	0
chr10	86691054	86691061	-	Hsp90b1-002	retained_intron	ENSMUST00000129178	NA	Hsp90b1	protein_coding	AGUUUUG	0.207697	0.894814	46	3	0	0
chr10	88743269	88743276	+	Arl1-001	protein_coding	ENSMUST00000116234	utr3	Arl1	protein_coding	GGUUUUC	0.408223	0.863566	6	3	0	0
chr10	91160806	91160813	-	Tmpo-201	protein_coding	ENSMUST00000020123	utr3	Tmpo	protein_coding	UAUUUAA	0.118308	0.904515	62	4	0	0
chr10	93241017	93241024	+	Cdk17-201	protein_coding	ENSMUST00000069965	utr3	Cdk17	protein_coding	UAUUUGU	0.156957	0.912806	11	6	0	0
chr10	93583451	93583458	-	Snrpf-001	protein_coding	ENSMUST00000020203	utr3	Snrpf	protein_coding	GAUUUUU	0.0423497	0.91214	75	10	2	0
chr10	93861052	93861059	-	Metap2-001	protein_coding	ENSMUST00000047910	utr3	Metap2	protein_coding	UAUUUAU	0.095062	0.932516	81	4	0	0
chr10	93861052	93861059	-	Metap2-002	protein_coding	ENSMUST00000180840	utr3	Metap2	protein_coding	UAUUUAU	0.095062	0.932516	81	4	0	0
chr10	93861052	93861059	-	Metap2-007	protein_coding	ENSMUST00000181091	utr3	Metap2	protein_coding	UAUUUAU	0.095062	0.932516	81	4	0	0
chr10	93861052	93861059	-	Metap2-006	protein_coding	ENSMUST00000181217	utr3	Metap2	protein_coding	UAUUUAU	0.095062	0.932516	81	4	0	0
chr10	93861052	93861059	-	Metap2-015	retained_intron	ENSMUST00000181894	NA	Metap2	protein_coding	UAUUUAU	0.095062	0.932516	81	4	0	0
chr10	93861062	93861069	-	Metap2-001	protein_coding	ENSMUST00000047910	utr3	Metap2	protein_coding	GCUUUUU	0.0395739	0.940787	127	6	0	0
chr10	93861062	93861069	-	Metap2-002	protein_coding	ENSMUST00000180840	utr3	Metap2	protein_coding	GCUUUUU	0.0395739	0.940787	127	6	0	0
chr10	93861062	93861069	-	Metap2-007	protein_coding	ENSMUST00000181091	utr3	Metap2	protein_coding	GCUUUUU	0.0395739	0.940787	127	6	0	0
chr10	93861062	93861069	-	Metap2-006	protein_coding	ENSMUST00000181217	utr3	Metap2	protein_coding	GCUUUUU	0.0395739	0.940787	127	6	0	0
chr10	93861062	93861069	-	Metap2-015	retained_intron	ENSMUST00000181894	NA	Metap2	protein_coding	GCUUUUU	0.0395739	0.940787	127	6	0	0
chr10	95543231	95543238	+	Ube2n-201	protein_coding	ENSMUST00000099329	utr3	Ube2n	protein_coding	UCUUUUU	0.213777	1	21	4	0	0
chr10	95549077	95549084	-	Nudt4-201	protein_coding	ENSMUST00000020217	utr3	Nudt4	protein_coding	AAUUUUU	0.24998	0.944027	13	4	0	0
chr10	96043039	96043046	+	Eea1-201	protein_coding	ENSMUST00000053484	utr3	Eea1	protein_coding	UCUUUAG	0.18107	0.901876	6	6	0	0
chr10	96043922	96043929	+	Eea1-201	protein_coding	ENSMUST00000053484	utr3	Eea1	protein_coding	GGUUUUU	0.377202	0.922214	9	3	0	0
chr10	96044869	96044876	+	Eea1-201	protein_coding	ENSMUST00000053484	utr3	Eea1	protein_coding	ACUUUGG	0.255467	0.854839	12	4	0	0
chr10	99267073	99267080	+	Dusp6-201	protein_coding	ENSMUST00000020118	utr3	Dusp6	protein_coding	ACUUUUU	0.0539184	0.972674	64	7	0	0
chr10	100572477	100572484	-	4930430F08Rik-201	protein_coding	ENSMUST00000054471	utr3	4930430F08Rik	protein_coding	GAUUUAA	0.230134	0.845302	6	5	0	0
chr10	103418606	103418613	+	Slc6a15-201	protein_coding	ENSMUST00000074204	utr3	Slc6a15	protein_coding	UAUUUUG	0.140374	0.912066	8	7	0	0
chr10	103418606	103418613	+	Slc6a15-202	protein_coding	ENSMUST00000179636	utr3	Slc6a15	protein_coding	UAUUUUG	0.140374	0.912066	8	7	0	0
chr10	105187715	105187722	-	Tmtc2-001	protein_coding	ENSMUST00000061506	utr3	Tmtc2	protein_coding	UGUUUGA	0.0862344	0.894878	92	4	0	0
chr10	105187715	105187722	-	Tmtc2-003	processed_transcript	ENSMUST00000130665	NA	Tmtc2	protein_coding	UGUUUGA	0.0862344	0.894878	92	4	0	0
chr10	105188302	105188309	-	Tmtc2-001	protein_coding	ENSMUST00000061506	utr3	Tmtc2	protein_coding	UAUUUAA	0.118429	0.904515	25	6	0	0
chr10	105188302	105188309	-	Tmtc2-003	processed_transcript	ENSMUST00000130665	NA	Tmtc2	protein_coding	UAUUUAA	0.118429	0.904515	25	6	0	0
chr10	105188619	105188626	-	Tmtc2-001	protein_coding	ENSMUST00000061506	utr3	Tmtc2	protein_coding	GCUUUUU	0.313371	0.940787	18	3	0	0
chr10	105188619	105188626	-	Tmtc2-003	processed_transcript	ENSMUST00000130665	NA	Tmtc2	protein_coding	GCUUUUU	0.313371	0.940787	18	3	0	0
chr10	105188927	105188934	-	Tmtc2-001	protein_coding	ENSMUST00000061506	utr3	Tmtc2	protein_coding	GCUUUUC	0.11287	0.882138	17	7	0	0
chr10	105188927	105188934	-	Tmtc2-003	processed_transcript	ENSMUST00000130665	NA	Tmtc2	protein_coding	GCUUUUC	0.11287	0.882138	17	7	0	0
chr10	105847359	105847366	+	Ccdc59-001	protein_coding	ENSMUST00000020049	utr3	Ccdc59	protein_coding	ACUUUAU	0.118153	0.933836	8	8	0	0
chr10	105847359	105847366	+	Ccdc59-002	retained_intron	ENSMUST00000133538	NA	Ccdc59	protein_coding	ACUUUAU	0.118153	0.933836	8	8	0	0
chr10	110942597	110942604	-	Zdhhc17-201	protein_coding	ENSMUST00000041723	utr3	Zdhhc17	protein_coding	CAUUUUG	0.275123	0.848937	26	3	0	0
chr10	111295901	111295908	+	Osbpl8-201	protein_coding	ENSMUST00000095310	utr3	Osbpl8	protein_coding	GGUUUGU	0.0909829	0.863667	12	9	0	0
chr10	111295901	111295908	+	Osbpl8-202	protein_coding	ENSMUST00000105275	utr3	Osbpl8	protein_coding	GGUUUGU	0.0909829	0.863667	12	9	0	0
chr10	111492840	111492847	+	Nap1l1-201	protein_coding	ENSMUST00000065917	cds	Nap1l1	protein_coding	AGUUUUG	0.287637	0.894814	23	3	0	0
chr10	111492840	111492847	+	Nap1l1-202	protein_coding	ENSMUST00000171797	cds	Nap1l1	protein_coding	AGUUUUG	0.287637	0.894814	23	3	0	0
chr10	111492876	111492883	+	Nap1l1-201	protein_coding	ENSMUST00000065917	cds	Nap1l1	protein_coding	UAUUUCA	0.259534	0.845122	30	3	0	0
chr10	111492876	111492883	+	Nap1l1-202	protein_coding	ENSMUST00000171797	cds	Nap1l1	protein_coding	UAUUUCA	0.259534	0.845122	30	3	0	0
chr10	111492945	111492952	+	Nap1l1-201	protein_coding	ENSMUST00000065917	cds	Nap1l1	protein_coding	UCUUUUG	0.0149159	0.940713	66	19	0	0
chr10	111492945	111492952	+	Nap1l1-202	protein_coding	ENSMUST00000171797	cds	Nap1l1	protein_coding	UCUUUUG	0.0149159	0.940713	66	19	0	0
chr10	111496619	111496626	+	Nap1l1-202	protein_coding	ENSMUST00000171797	utr3	Nap1l1	protein_coding	UGUUUUC	0.306629	0.922779	19	3	0	0
chr10	111496735	111496742	+	Nap1l1-202	protein_coding	ENSMUST00000171797	utr3	Nap1l1	protein_coding	UCUUUUC	0.128084	0.941351	36	5	0	0
chr10	111496764	111496771	+	Nap1l1-201	protein_coding	ENSMUST00000065917	utr3	Nap1l1	protein_coding	GCUUUCC	0.106768	0.783909	69	4	0	0
chr10	111496764	111496771	+	Nap1l1-202	protein_coding	ENSMUST00000171797	utr3	Nap1l1	protein_coding	GCUUUCC	0.0839306	0.783909	95	4	0	0
chr10	111496801	111496808	+	Nap1l1-201	protein_coding	ENSMUST00000065917	utr3	Nap1l1	protein_coding	UAUUUUG	0.0709368	0.912066	81	5	0	0
chr10	111496801	111496808	+	Nap1l1-202	protein_coding	ENSMUST00000171797	utr3	Nap1l1	protein_coding	UAUUUUG	0.0709368	0.912066	81	5	0	0
chr10	111496808	111496815	+	Nap1l1-201	protein_coding	ENSMUST00000065917	utr3	Nap1l1	protein_coding	AGUUUUU	0.129983	0.954101	85	3	0	0
chr10	111496808	111496815	+	Nap1l1-202	protein_coding	ENSMUST00000171797	utr3	Nap1l1	protein_coding	AGUUUUU	0.129983	0.954101	85	3	0	0
chr10	111497587	111497594	+	Nap1l1-202	protein_coding	ENSMUST00000171797	utr3	Nap1l1	protein_coding	GGUUUUG	0.230134	0.862927	6	5	0	0
chr10	111508269	111508276	+	Phlda1-001	protein_coding	ENSMUST00000164773	utr3	Phlda1	protein_coding	CCUUUGG	0.324328	0.819036	16	3	0	0
chr10	112928271	112928278	-	Atxn7l3b-001	protein_coding	ENSMUST00000099276	utr3	Atxn7l3b	protein_coding	UCUUAGC	0.18107	0.761603	6	6	0	0
chr10	115198567	115198574	-	Tbc1d15-201	protein_coding	ENSMUST00000020339	utr3	Tbc1d15	protein_coding	UGUUUUU	0.178884	0.981427	16	5	0	0
chr10	115198712	115198719	-	Tbc1d15-201	protein_coding	ENSMUST00000020339	utr3	Tbc1d15	protein_coding	UGUUUAU	0.122505	0.94259	23	6	0	0
chr10	115198889	115198896	-	Tbc1d15-201	protein_coding	ENSMUST00000020339	utr3	Tbc1d15	protein_coding	UCUUUAA	0.17519	0.933162	7	6	0	0
chr10	115199228	115199235	-	Tbc1d15-201	protein_coding	ENSMUST00000020339	utr3	Tbc1d15	protein_coding	UGUUUAU	0.275292	0.94259	9	4	0	0
chr10	115289898	115289905	-	Rab21-201	protein_coding	ENSMUST00000020343	utr3	Rab21	protein_coding	CGUUUGC	0.22641	0.801102	18	4	0	0
chr10	115289952	115289960	-	Rab21-201	protein_coding	ENSMUST00000020343	utr3	Rab21	protein_coding	UCUUUUUU	0.222856	1	7	5	0	0
chr10	115290201	115290208	-	Rab21-201	protein_coding	ENSMUST00000020343	utr3	Rab21	protein_coding	UAUUUUA	0.130153	0.943352	55	4	0	0
chr10	115290269	115290276	-	Rab21-201	protein_coding	ENSMUST00000020343	utr3	Rab21	protein_coding	ACUUUGA	0.26653	0.886125	28	3	0	0
chr10	115290683	115290690	-	Rab21-201	protein_coding	ENSMUST00000020343	utr3	Rab21	protein_coding	CAUUUUA	0.23052	0.880222	17	4	0	0
chr10	117051041	117051048	-	Cct2-201	protein_coding	ENSMUST00000047672	utr3	Cct2	protein_coding	CAUUUCU	0.0789734	0.809994	104	4	0	0
chr10	117051074	117051081	-	Cct2-201	protein_coding	ENSMUST00000047672	utr3	Cct2	protein_coding	CAUUUUC	0.0950658	0.849575	57	5	0	0
chr10	117051131	117051138	-	Cct2-201	protein_coding	ENSMUST00000047672	utr3	Cct2	protein_coding	AGUUUGA	0.142542	0.867552	76	3	0	0
chr10	117071606	117071613	-	Frs2-201	protein_coding	ENSMUST00000020381	utr3	Frs2	protein_coding	CCUUUUC	0.330639	0.878222	15	3	0	0
chr10	117071751	117071758	-	Frs2-201	protein_coding	ENSMUST00000020381	utr3	Frs2	protein_coding	AAUUUUA	0.377202	0.916025	9	3	0	0
chr10	117690079	117690086	-	Mdm2-001	protein_coding	ENSMUST00000020408	utr3	Mdm2	protein_coding	AAUUUAU	0.23052	0.90519	17	4	0	0
chr10	117690079	117690086	-	Mdm2-002	protein_coding	ENSMUST00000105263	utr3	Mdm2	protein_coding	AAUUUAU	0.23052	0.90519	17	4	0	0
chr10	117690079	117690086	-	Mdm2-003	nonsense_mediated_decay	ENSMUST00000155285	utr3	Mdm2	protein_coding	AAUUUAU	0.23052	0.90519	17	4	0	0
chr10	117814762	117814769	-	Rap1b-201	protein_coding	ENSMUST00000064667	utr3	Rap1b	protein_coding	UAUUUAA	0.251486	0.904515	32	3	0	0
chr10	117815144	117815151	-	Rap1b-201	protein_coding	ENSMUST00000064667	utr3	Rap1b	protein_coding	ACUUUUC	0.296667	0.914025	21	3	0	0
chr10	117815176	117815183	-	Rap1b-201	protein_coding	ENSMUST00000064667	utr3	Rap1b	protein_coding	CCUUUAA	0.0980707	0.870032	132	3	0	0
chr10	117815210	117815217	-	Rap1b-201	protein_coding	ENSMUST00000064667	utr3	Rap1b	protein_coding	CCUUUCA	0.01597	0.810639	127	12	0	0
chr10	117815430	117815437	-	Rap1b-201	protein_coding	ENSMUST00000064667	utr3	Rap1b	protein_coding	UAUUUUA	0.0493677	0.943352	92	6	0	0
chr10	120781929	120781936	-	Msrb3-001	protein_coding	ENSMUST00000092143	utr3	Msrb3	protein_coding	ACUUUUA	0.230134	0.944672	6	5	0	0
chr10	121589681	121589688	-	Xpot-201	protein_coding	ENSMUST00000039810	utr3	Xpot	protein_coding	GGUUUAG	0.121075	0.82409	40	5	0	0
chr10	127067469	127067476	-	Tspan31-201	protein_coding	ENSMUST00000060991	utr3	Tspan31	protein_coding	CAUUUUG	0.0453151	0.848937	38	16	2	0
chr10	127498959	127498966	+	R3hdm2-003	protein_coding	ENSMUST00000064793	utr3	R3hdm2	protein_coding	UAUUUUU	0.0714762	0.971353	80	5	0	0
chr10	127498959	127498966	+	R3hdm2-201	protein_coding	ENSMUST00000077046	utr3	R3hdm2	protein_coding	UAUUUUU	0.0714762	0.971353	80	5	0	0
chr10	127498959	127498966	+	R3hdm2-006	protein_coding	ENSMUST00000105249	utr3	R3hdm2	protein_coding	UAUUUUU	0.0714762	0.971353	80	5	0	0
chr10	127498959	127498966	+	R3hdm2-202	protein_coding	ENSMUST00000105250	utr3	R3hdm2	protein_coding	UAUUUUU	0.0714762	0.971353	80	5	0	0
chr10	127498959	127498966	+	R3hdm2-005	protein_coding	ENSMUST00000105251	utr3	R3hdm2	protein_coding	UAUUUUU	0.0714762	0.971353	80	5	0	0
chr10	127498959	127498966	+	R3hdm2-001	protein_coding	ENSMUST00000166820	utr3	R3hdm2	protein_coding	UAUUUUU	0.0714762	0.971353	80	5	0	0
chr10	127498959	127498966	+	R3hdm2-004	protein_coding	ENSMUST00000169888	utr3	R3hdm2	protein_coding	UAUUUUU	0.0714762	0.971353	80	5	0	0
chr10	127498959	127498966	+	R3hdm2-007	protein_coding	ENSMUST00000170336	utr3	R3hdm2	protein_coding	UAUUUUU	0.0714762	0.971353	80	5	0	0
chr10	127498959	127498966	+	R3hdm2-016	protein_coding	ENSMUST00000171426	cds	R3hdm2	protein_coding	UAUUUUU	0.0714762	0.971353	80	5	0	0
chr10	128047729	128047736	+	Naca-201	protein_coding	ENSMUST00000073868	cds	Naca	protein_coding	UCUUUGU	0.386239	0.941453	8	3	0	0
chr10	128047729	128047736	+	Naca-202	protein_coding	ENSMUST00000092048	cds	Naca	protein_coding	UCUUUGU	0.386239	0.941453	8	3	0	0
chr10	128048540	128048547	+	Naca-201	protein_coding	ENSMUST00000073868	utr3	Naca	protein_coding	CCUUUUU	0.160537	0.93687	40	4	0	0
chr10	128048540	128048547	+	Naca-202	protein_coding	ENSMUST00000092048	utr3	Naca	protein_coding	CCUUUUU	0.160537	0.93687	40	4	0	0
chr10	128068756	128068763	+	Ptges3-001	protein_coding	ENSMUST00000052798	cds	Ptges3	protein_coding	ACUUUGA	0.247264	0.886125	33	3	0	0
chr10	128068756	128068763	+	Ptges3-002	protein_coding	ENSMUST00000084771	cds	Ptges3	protein_coding	ACUUUGA	0.247264	0.886125	33	3	0	0
chr10	128069259	128069267	+	Ptges3-001	protein_coding	ENSMUST00000052798	cds	Ptges3	protein_coding	UCUUUUUC	0.169632	1	61	3	0	0
chr10	128069259	128069267	+	Ptges3-002	protein_coding	ENSMUST00000084771	cds	Ptges3	protein_coding	UCUUUUUC	0.169632	1	61	3	0	0
chr10	128070161	128070168	+	Ptges3-001	protein_coding	ENSMUST00000052798	cds	Ptges3	protein_coding	GAUUUUA	0.00273276	0.884139	476	27	0	0
chr10	128070161	128070168	+	Ptges3-002	protein_coding	ENSMUST00000084771	cds	Ptges3	protein_coding	GAUUUUA	0.00273276	0.884139	476	27	0	0
chr10	128070161	128070168	+	Ptges3-003	retained_intron	ENSMUST00000148943	NA	Ptges3	protein_coding	GAUUUUA	0.00275992	0.884139	472	27	0	0
chr10	128070171	128070178	+	Ptges3-001	protein_coding	ENSMUST00000052798	cds	Ptges3	protein_coding	UGUUUGC	0.00139503	0.864231	524	45	0	0
chr10	128070171	128070178	+	Ptges3-002	protein_coding	ENSMUST00000084771	cds	Ptges3	protein_coding	UGUUUGC	0.00139959	0.864231	522	45	0	0
chr10	128070171	128070178	+	Ptges3-003	retained_intron	ENSMUST00000148943	NA	Ptges3	protein_coding	UGUUUGC	0.00140566	0.864231	520	45	0	0
chr10	128076134	128076141	+	Ptges3-001	protein_coding	ENSMUST00000052798	utr3	Ptges3	protein_coding	GAUUUCA	0.386239	0.785909	8	3	0	0
chr10	128076134	128076141	+	Ptges3-002	protein_coding	ENSMUST00000084771	utr3	Ptges3	protein_coding	GAUUUCA	0.386239	0.785909	8	3	0	0
chr10	128076301	128076308	+	Ptges3-001	protein_coding	ENSMUST00000052798	utr3	Ptges3	protein_coding	GAUUUAA	0.0249478	0.845302	109	9	0	0
chr10	128076301	128076308	+	Ptges3-002	protein_coding	ENSMUST00000084771	utr3	Ptges3	protein_coding	GAUUUAA	0.0249478	0.845302	109	9	0	0
chr10	128076338	128076345	+	Ptges3-001	protein_coding	ENSMUST00000052798	utr3	Ptges3	protein_coding	CAUUUCC	0.138323	0.751345	79	3	0	0
chr10	128076338	128076345	+	Ptges3-002	protein_coding	ENSMUST00000084771	utr3	Ptges3	protein_coding	CAUUUCC	0.138323	0.751345	79	3	0	0
chr10	128076418	128076425	+	Ptges3-001	protein_coding	ENSMUST00000052798	utr3	Ptges3	protein_coding	UCUUUCA	0.100669	0.873769	53	5	0	0
chr10	128076418	128076425	+	Ptges3-002	protein_coding	ENSMUST00000084771	utr3	Ptges3	protein_coding	UCUUUCA	0.100669	0.873769	53	5	0	0
chr10	128076500	128076507	+	Ptges3-001	protein_coding	ENSMUST00000052798	utr3	Ptges3	protein_coding	GAUUUAA	0.222635	0.845302	41	3	0	0
chr10	128076500	128076507	+	Ptges3-002	protein_coding	ENSMUST00000084771	utr3	Ptges3	protein_coding	GAUUUAA	0.222635	0.845302	41	3	0	0
chr10	128076695	128076702	+	Ptges3-001	protein_coding	ENSMUST00000052798	utr3	Ptges3	protein_coding	GGUUUUU	0.270463	0.922214	27	3	0	0
chr10	128076695	128076702	+	Ptges3-002	protein_coding	ENSMUST00000084771	utr3	Ptges3	protein_coding	GGUUUUU	0.270463	0.922214	27	3	0	0
chr10	128076736	128076743	+	Ptges3-001	protein_coding	ENSMUST00000052798	utr3	Ptges3	protein_coding	GCUUUUA	0.10464	0.912786	71	4	0	0
chr10	128076736	128076743	+	Ptges3-002	protein_coding	ENSMUST00000084771	utr3	Ptges3	protein_coding	GCUUUUA	0.10464	0.912786	71	4	0	0
chr10	128076798	128076805	+	Ptges3-001	protein_coding	ENSMUST00000052798	utr3	Ptges3	protein_coding	CAUUUUA	0.0147804	0.880222	121	13	0	0
chr10	128076798	128076805	+	Ptges3-002	protein_coding	ENSMUST00000084771	utr3	Ptges3	protein_coding	CAUUUUA	0.0147804	0.880222	121	13	0	0
chr10	128076816	128076823	+	Ptges3-001	protein_coding	ENSMUST00000052798	utr3	Ptges3	protein_coding	UAUUUGC	0.0861837	0.854157	166	3	0	0
chr10	128076816	128076823	+	Ptges3-002	protein_coding	ENSMUST00000084771	utr3	Ptges3	protein_coding	UAUUUGC	0.0861837	0.854157	166	3	0	0
chr10	128076884	128076891	+	Ptges3-001	protein_coding	ENSMUST00000052798	utr3	Ptges3	protein_coding	UGUUUUG	0.0559937	0.92214	49	8	0	0
chr10	128076884	128076891	+	Ptges3-002	protein_coding	ENSMUST00000084771	utr3	Ptges3	protein_coding	UGUUUUG	0.0559937	0.92214	49	8	0	0
chr10	128077001	128077008	+	Ptges3-001	protein_coding	ENSMUST00000052798	utr3	Ptges3	protein_coding	CCUUUUA	0.00236024	0.908869	276	40	0	0
chr10	128077001	128077009	+	Ptges3-001	protein_coding	ENSMUST00000052798	utr3	Ptges3	protein_coding	CCUUUUAA	0.0325429	0.908869	276	5	0	0
chr10	128077014	128077021	+	Ptges3-001	protein_coding	ENSMUST00000052798	utr3	Ptges3	protein_coding	UGUUUGC	0.0242961	0.864231	199	7	0	0
chr10	128133189	128133196	-	Rbms2-201	protein_coding	ENSMUST00000092033	utr3	Rbms2	protein_coding	CCUUUCU	0.351468	0.838641	12	3	0	0
chr10	128133189	128133196	-	Rbms2-202	protein_coding	ENSMUST00000099139	utr3	Rbms2	protein_coding	CCUUUCU	0.351468	0.838641	12	3	0	0
chr10	128361261	128361268	+	Cs-201	protein_coding	ENSMUST00000005826	utr3	Cs	protein_coding	UAUUUGA	0.0266629	0.884804	127	8	0	0
chr10	128362267	128362274	+	Cs-201	protein_coding	ENSMUST00000005826	utr3	Cs	protein_coding	CCUUUUC	0.290289	0.878222	7	4	0	0
chr10	128391563	128391570	+	Ankrd52-001	protein_coding	ENSMUST00000014642	utr3	Ankrd52	protein_coding	CAUUUUA	0.268517	0.880222	10	4	0	0
chr10	128489380	128489387	+	Smarcc2-201	protein_coding	ENSMUST00000026433	utr3	Smarcc2	protein_coding	UAUUUUG	0.0106085	0.912066	106	18	0	0
chr10	128489380	128489387	+	Smarcc2-202	protein_coding	ENSMUST00000099131	utr3	Smarcc2	protein_coding	UAUUUUG	0.0106085	0.912066	106	18	0	0
chr10	128489380	128489387	+	Smarcc2-203	protein_coding	ENSMUST00000105235	utr3	Smarcc2	protein_coding	UAUUUUG	0.0105083	0.912066	107	18	0	0
chr10	128626126	128626133	-	Rps26-201	protein_coding	ENSMUST00000026420	cds	Rps26	protein_coding	AGUUUGU	0.029772	0.895553	74	10	0	0
chr10	128677271	128677278	-	Rab5b-201	protein_coding	ENSMUST00000000727	utr3	Rab5b	protein_coding	CAUUUGC	0.408223	0.791027	6	3	0	0
chr10	128678264	128678271	-	Rab5b-201	protein_coding	ENSMUST00000000727	utr3	Rab5b	protein_coding	AGUUUGC	0.00614197	0.836905	51	48	0	0
chr10	128817482	128817489	+	Dnajc14-201	protein_coding	ENSMUST00000026410	utr3	Dnajc14	protein_coding	GAUUUAU	0.157134	0.873303	23	5	0	0
chr10	128877508	128877515	+	Sarnp-201	protein_coding	ENSMUST00000105230	utr3	Sarnp	protein_coding	CGUUUGG	0.0132135	0.800463	96	16	0	0
chr11	3645142	3645149	-	Tug1-002	antisense	ENSMUST00000132077	NA	Tug1	processed_transcript	UGUUUUG	0.283389	0.92214	24	3	0	0
chr11	3645142	3645149	-	Tug1-001	antisense	ENSMUST00000144852	NA	Tug1	processed_transcript	UGUUUUG	0.283389	0.92214	24	3	0	0
chr11	3645142	3645149	-	Tug1-003	antisense	ENSMUST00000153313	NA	Tug1	processed_transcript	UGUUUUG	0.283389	0.92214	24	3	0	0
chr11	4765971	4765978	-	Nf2-001	protein_coding	ENSMUST00000109910	utr3	Nf2	protein_coding	UCUUUUC	0.144689	0.941351	7	7	0	0
chr11	6172799	6172806	-	Rps15a-ps6-001	processed_pseudogene	ENSMUST00000117476	NA	Rps15a-ps6	processed_pseudogene	GAUUUGA	0.0176476	0.825591	55	19	0	0
chr11	6419496	6419503	+	Ppia-005	processed_transcript	ENSMUST00000090749	NA	Ppia	protein_coding	UCUUUGG	0.0516565	0.882166	18	13	0	0
chr11	6419496	6419503	+	Ppia-001	protein_coding	ENSMUST00000132846	cds	Ppia	protein_coding	UCUUUGG	0.0516565	0.882166	18	13	0	0
chr11	6419496	6419503	+	Ppia-002	retained_intron	ENSMUST00000137829	NA	Ppia	protein_coding	UCUUUGG	0.0516565	0.882166	18	13	0	0
chr11	6419496	6419503	+	Ppia-003	retained_intron	ENSMUST00000155824	NA	Ppia	protein_coding	UCUUUGG	0.0516565	0.882166	18	13	0	0
chr11	6419607	6419614	+	Ppia-005	processed_transcript	ENSMUST00000090749	NA	Ppia	protein_coding	AAUUUCU	0.0695989	0.845797	253	3	1	0
chr11	6419607	6419614	+	Ppia-001	protein_coding	ENSMUST00000132846	utr3	Ppia	protein_coding	AAUUUCU	0.0695989	0.845797	253	3	1	0
chr11	6419607	6419614	+	Ppia-002	retained_intron	ENSMUST00000137829	NA	Ppia	protein_coding	AAUUUCU	0.0754184	0.845797	218	3	1	0
chr11	6419607	6419614	+	Ppia-003	retained_intron	ENSMUST00000155824	NA	Ppia	protein_coding	AAUUUCU	0.0695989	0.845797	253	3	1	0
chr11	6419611	6419618	+	Ppia-005	processed_transcript	ENSMUST00000090749	NA	Ppia	protein_coding	UCUUUUG	0.0151788	0.940713	260	9	1	0
chr11	6419611	6419619	+	Ppia-005	processed_transcript	ENSMUST00000090749	NA	Ppia	protein_coding	UCUUUUGA	0.0266328	0.940713	261	6	1	0
chr11	6419611	6419618	+	Ppia-001	protein_coding	ENSMUST00000132846	utr3	Ppia	protein_coding	UCUUUUG	0.0151788	0.940713	260	9	1	0
chr11	6419611	6419619	+	Ppia-001	protein_coding	ENSMUST00000132846	utr3	Ppia	protein_coding	UCUUUUGA	0.0266328	0.940713	261	6	1	0
chr11	6419611	6419618	+	Ppia-002	retained_intron	ENSMUST00000137829	NA	Ppia	protein_coding	UCUUUUG	0.0379816	0.940713	223	5	1	0
chr11	6419611	6419619	+	Ppia-002	retained_intron	ENSMUST00000137829	NA	Ppia	protein_coding	UCUUUUGA	0.028969	0.940713	224	6	1	0
chr11	6419611	6419618	+	Ppia-003	retained_intron	ENSMUST00000155824	NA	Ppia	protein_coding	UCUUUUG	0.0151788	0.940713	260	9	1	0
chr11	6419611	6419619	+	Ppia-003	retained_intron	ENSMUST00000155824	NA	Ppia	protein_coding	UCUUUUGA	0.0266328	0.940713	261	6	1	0
chr11	6419627	6419634	+	Ppia-005	processed_transcript	ENSMUST00000090749	NA	Ppia	protein_coding	CAUUUUA	0.0267695	0.880222	259	6	1	0
chr11	6419627	6419634	+	Ppia-001	protein_coding	ENSMUST00000132846	utr3	Ppia	protein_coding	CAUUUUA	0.0267695	0.880222	259	6	1	0
chr11	6419627	6419634	+	Ppia-002	retained_intron	ENSMUST00000137829	NA	Ppia	protein_coding	CAUUUUA	0.0388902	0.880222	215	5	1	0
chr11	6419627	6419634	+	Ppia-003	retained_intron	ENSMUST00000155824	NA	Ppia	protein_coding	CAUUUUA	0.0267695	0.880222	259	6	1	0
chr11	6419721	6419728	+	Ppia-005	processed_transcript	ENSMUST00000090749	NA	Ppia	protein_coding	UCUUUGG	0.0150226	0.882166	143	12	0	0
chr11	6419721	6419728	+	Ppia-001	protein_coding	ENSMUST00000132846	utr3	Ppia	protein_coding	UCUUUGG	0.0150226	0.882166	143	12	0	0
chr11	6419721	6419728	+	Ppia-003	retained_intron	ENSMUST00000155824	NA	Ppia	protein_coding	UCUUUGG	0.0150226	0.882166	143	12	0	0
chr11	6419734	6419741	+	Ppia-005	processed_transcript	ENSMUST00000090749	NA	Ppia	protein_coding	UAUUUUC	0.0235148	0.912705	132	9	1	0
chr11	6419734	6419741	+	Ppia-001	protein_coding	ENSMUST00000132846	utr3	Ppia	protein_coding	UAUUUUC	0.0235148	0.912705	132	9	1	0
chr11	6419734	6419741	+	Ppia-003	retained_intron	ENSMUST00000155824	NA	Ppia	protein_coding	UAUUUUC	0.0235148	0.912705	132	9	1	0
chr11	6419778	6419785	+	Ppia-005	processed_transcript	ENSMUST00000090749	NA	Ppia	protein_coding	AGUUUAU	0.00227176	0.915264	299	40	1	0
chr11	6419778	6419785	+	Ppia-001	protein_coding	ENSMUST00000132846	utr3	Ppia	protein_coding	AGUUUAU	0.0022545	0.915264	302	40	1	0
chr11	6419778	6419785	+	Ppia-003	retained_intron	ENSMUST00000155824	NA	Ppia	protein_coding	AGUUUAU	0.00227176	0.915264	299	40	1	0
chr11	6468142	6468149	-	Purb-001	protein_coding	ENSMUST00000179343	utr3	Purb	protein_coding	CGUUUGU	0.145798	0.85975	14	6	0	0
chr11	17198673	17198680	+	Ppp3r1-001	protein_coding	ENSMUST00000102880	utr3	Ppp3r1	protein_coding	GCUUUAA	0.149276	0.873949	45	4	0	0
chr11	17198678	17198685	+	Ppp3r1-001	protein_coding	ENSMUST00000102880	utr3	Ppp3r1	protein_coding	AAUUUAA	0.149276	0.877188	45	4	0	0
chr11	17198764	17198771	+	Ppp3r1-001	protein_coding	ENSMUST00000102880	utr3	Ppp3r1	protein_coding	GGUUUUA	0.045347	0.894213	103	6	0	0
chr11	17199498	17199505	+	Ppp3r1-001	protein_coding	ENSMUST00000102880	utr3	Ppp3r1	protein_coding	GAUUUUU	0.219289	0.91214	42	3	0	0
chr11	17199504	17199511	+	Ppp3r1-001	protein_coding	ENSMUST00000102880	utr3	Ppp3r1	protein_coding	UGUUUUG	0.219289	0.92214	42	3	0	0
chr11	17199688	17199695	+	Ppp3r1-001	protein_coding	ENSMUST00000102880	utr3	Ppp3r1	protein_coding	GGUUUUA	0.0814542	0.894213	36	7	0	0
chr11	17199976	17199983	+	Ppp3r1-001	protein_coding	ENSMUST00000102880	utr3	Ppp3r1	protein_coding	ACUUUCU	0.282293	0.874444	8	4	0	0
chr11	20023835	20023842	+	Spred2-001	protein_coding	ENSMUST00000093299	utr3	Spred2	protein_coding	CAUUUAC	0.221303	0.810738	19	4	0	0
chr11	20023868	20023875	+	Spred2-001	protein_coding	ENSMUST00000093299	utr3	Spred2	protein_coding	GAUUUUU	0.306629	0.91214	19	3	0	0
chr11	20225097	20225104	+	Rab1-001	protein_coding	ENSMUST00000020358	utr3	Rab1	protein_coding	GCUUUCC	0.117621	0.783909	42	5	0	0
chr11	20225097	20225104	+	Rab1-002	protein_coding	ENSMUST00000109601	utr3	Rab1	protein_coding	GCUUUCC	0.117621	0.783909	42	5	0	0
chr11	20225097	20225104	+	Rab1-003	protein_coding	ENSMUST00000109602	utr3	Rab1	protein_coding	GCUUUCC	0.117621	0.783909	42	5	0	0
chr11	20225097	20225104	+	Rab1-201	protein_coding	ENSMUST00000163483	utr3	Rab1	protein_coding	GCUUUCC	0.117621	0.783909	42	5	0	0
chr11	20225144	20225151	+	Rab1-001	protein_coding	ENSMUST00000020358	utr3	Rab1	protein_coding	UGUUUUG	0.275123	0.92214	26	3	0	0
chr11	20225144	20225151	+	Rab1-002	protein_coding	ENSMUST00000109601	utr3	Rab1	protein_coding	UGUUUUG	0.275123	0.92214	26	3	0	0
chr11	20225144	20225151	+	Rab1-003	protein_coding	ENSMUST00000109602	utr3	Rab1	protein_coding	UGUUUUG	0.275123	0.92214	26	3	0	0
chr11	20225144	20225151	+	Rab1-201	protein_coding	ENSMUST00000163483	utr3	Rab1	protein_coding	UGUUUUG	0.275123	0.92214	26	3	0	0
chr11	20225152	20225159	+	Rab1-001	protein_coding	ENSMUST00000020358	utr3	Rab1	protein_coding	UGUUUAU	0.278897	0.94259	25	3	0	0
chr11	20225152	20225159	+	Rab1-002	protein_coding	ENSMUST00000109601	utr3	Rab1	protein_coding	UGUUUAU	0.278897	0.94259	25	3	0	0
chr11	20225152	20225159	+	Rab1-003	protein_coding	ENSMUST00000109602	utr3	Rab1	protein_coding	UGUUUAU	0.278897	0.94259	25	3	0	0
chr11	20225152	20225159	+	Rab1-201	protein_coding	ENSMUST00000163483	utr3	Rab1	protein_coding	UGUUUAU	0.278897	0.94259	25	3	0	0
chr11	20226115	20226122	+	Rab1-001	protein_coding	ENSMUST00000020358	utr3	Rab1	protein_coding	CCUUUUC	0.129386	0.878222	11	7	0	0
chr11	20226115	20226122	+	Rab1-003	protein_coding	ENSMUST00000109602	utr3	Rab1	protein_coding	CCUUUUC	0.129386	0.878222	11	7	0	0
chr11	20226115	20226122	+	Rab1-201	protein_coding	ENSMUST00000163483	utr3	Rab1	protein_coding	CCUUUUC	0.129386	0.878222	11	7	0	0
chr11	20302721	20302728	-	Slc1a4-001	protein_coding	ENSMUST00000004634	utr3	Slc1a4	protein_coding	UGUUUGA	0.408223	0.894878	6	3	0	0
chr11	20302721	20302728	-	Slc1a4-201	protein_coding	ENSMUST00000109594	utr3	Slc1a4	protein_coding	UGUUUGA	0.408223	0.894878	6	3	0	0
chr11	20824248	20824255	-	Lgalsl-001	protein_coding	ENSMUST00000047028	utr3	Lgalsl	protein_coding	GAUUUUG	0.351468	0.852853	12	3	0	0
chr11	20825848	20825855	-	Lgalsl-001	protein_coding	ENSMUST00000047028	utr3	Lgalsl	protein_coding	GAUUUUU	0.23052	0.91214	17	4	0	0
chr11	21149357	21149364	+	Peli1-001	protein_coding	ENSMUST00000093290	utr3	Peli1	protein_coding	UAUUUUU	0.103854	0.971353	33	6	0	0
chr11	21149357	21149364	+	Peli1-002	protein_coding	ENSMUST00000101477	utr3	Peli1	protein_coding	UAUUUUU	0.103854	0.971353	33	6	0	0
chr11	21149357	21149364	+	Peli1-004	retained_intron	ENSMUST00000149675	NA	Peli1	protein_coding	UAUUUUU	0.105783	0.971353	32	6	0	0
chr11	21150240	21150247	+	Peli1-001	protein_coding	ENSMUST00000093290	utr3	Peli1	protein_coding	CAUUUCU	0.330639	0.809994	15	3	0	0
chr11	21150240	21150247	+	Peli1-002	protein_coding	ENSMUST00000101477	utr3	Peli1	protein_coding	CAUUUCU	0.330639	0.809994	15	3	0	0
chr11	22006357	22006364	-	Ehbp1-001	protein_coding	ENSMUST00000045167	utr3	Ehbp1	protein_coding	GAUUUUU	0.15853	0.91214	41	4	0	0
chr11	22006357	22006364	-	Ehbp1-201	protein_coding	ENSMUST00000109563	utr3	Ehbp1	protein_coding	GAUUUUU	0.15853	0.91214	41	4	0	0
chr11	22006357	22006364	-	Ehbp1-202	protein_coding	ENSMUST00000180360	utr3	Ehbp1	protein_coding	GAUUUUU	0.15853	0.91214	41	4	0	0
chr11	23296304	23296311	+	Xpo1-201	protein_coding	ENSMUST00000020538	utr3	Xpo1	protein_coding	UCUUUAU	0.203779	0.961163	24	4	0	0
chr11	23296304	23296311	+	Xpo1-001	protein_coding	ENSMUST00000102869	utr3	Xpo1	protein_coding	UCUUUAU	0.203779	0.961163	24	4	0	0
chr11	23296304	23296311	+	Xpo1-202	protein_coding	ENSMUST00000109551	utr3	Xpo1	protein_coding	UCUUUAU	0.203779	0.961163	24	4	0	0
chr11	23574194	23574201	-	0610010F05Rik-003	protein_coding	ENSMUST00000043356	utr3	0610010F05Rik	protein_coding	CCUUUCA	0.18107	0.810639	6	6	0	0
chr11	23574194	23574201	-	0610010F05Rik-004	protein_coding	ENSMUST00000093267	utr3	0610010F05Rik	protein_coding	CCUUUCA	0.18107	0.810639	6	6	0	0
chr11	23574194	23574201	-	0610010F05Rik-201	protein_coding	ENSMUST00000109532	utr3	0610010F05Rik	protein_coding	CCUUUCA	0.18107	0.810639	6	6	0	0
chr11	23574194	23574201	-	0610010F05Rik-202	protein_coding	ENSMUST00000180260	utr3	0610010F05Rik	protein_coding	CCUUUCA	0.18107	0.810639	6	6	0	0
chr11	23649277	23649284	-	Pex13-001	protein_coding	ENSMUST00000020523	utr3	Pex13	protein_coding	UGUUUGU	0.275292	0.92288	9	4	0	0
chr11	29219028	29219035	+	Smek2-003	protein_coding	ENSMUST00000020755	utr3	Smek2	protein_coding	GAUUUCA	0.290289	0.785909	7	4	0	0
chr11	29509520	29509527	+	Ccdc88a-001	protein_coding	ENSMUST00000040182	utr3	Ccdc88a	protein_coding	GGUUUAU	0.144689	0.883377	7	7	0	0
chr11	30930997	30931004	-	Erlec1-004	protein_coding	ENSMUST00000073192	utr3	Erlec1	protein_coding	UAUUUAU	0.144689	0.932516	7	7	0	0
chr11	31932381	31932388	+	Cpeb4-001	protein_coding	ENSMUST00000109412	utr3	Cpeb4	protein_coding	UAUUAUA	0.168344	0.82215	19	5	0	0
chr11	31932381	31932388	+	Cpeb4-002	protein_coding	ENSMUST00000155278	utr3	Cpeb4	protein_coding	UAUUAUA	0.168344	0.82215	19	5	0	0
chr11	31932497	31932504	+	Cpeb4-001	protein_coding	ENSMUST00000109412	utr3	Cpeb4	protein_coding	ACUUUGU	0.221303	0.914126	19	4	0	0
chr11	31932497	31932504	+	Cpeb4-002	protein_coding	ENSMUST00000155278	utr3	Cpeb4	protein_coding	ACUUUGU	0.221303	0.914126	19	4	0	0
chr11	31932844	31932851	+	Cpeb4-001	protein_coding	ENSMUST00000109412	utr3	Cpeb4	protein_coding	GCUUUGA	0.182737	0.854238	31	4	0	0
chr11	31932844	31932851	+	Cpeb4-002	protein_coding	ENSMUST00000155278	utr3	Cpeb4	protein_coding	GCUUUGA	0.182737	0.854238	31	4	0	0
chr11	31933511	31933518	+	Cpeb4-001	protein_coding	ENSMUST00000109412	utr3	Cpeb4	protein_coding	ACUUUUC	0.203779	0.914025	24	4	0	0
chr11	31933511	31933518	+	Cpeb4-002	protein_coding	ENSMUST00000155278	utr3	Cpeb4	protein_coding	ACUUUUC	0.203779	0.914025	24	4	0	0
chr11	31933710	31933717	+	Cpeb4-001	protein_coding	ENSMUST00000109412	utr3	Cpeb4	protein_coding	GCUUUUU	0.109578	0.940787	47	5	0	0
chr11	31933710	31933717	+	Cpeb4-002	protein_coding	ENSMUST00000155278	utr3	Cpeb4	protein_coding	GCUUUUU	0.109578	0.940787	47	5	0	0
chr11	31934609	31934616	+	Cpeb4-001	protein_coding	ENSMUST00000109412	utr3	Cpeb4	protein_coding	UCUAUGU	0.128867	0.827358	20	6	0	0
chr11	31934609	31934616	+	Cpeb4-002	protein_coding	ENSMUST00000155278	utr3	Cpeb4	protein_coding	UCUAUGU	0.128867	0.827358	20	6	0	0
chr11	33154972	33154979	-	Npm1-002	protein_coding	ENSMUST00000109354	utr3	Npm1	protein_coding	UGUUUUA	0.0897369	0.953426	86	4	0	0
chr11	35785986	35785993	+	Pank3-001	protein_coding	ENSMUST00000018990	utr3	Pank3	protein_coding	AGUUUUA	0.313371	0.926099	18	3	0	0
chr11	35786183	35786190	+	Pank3-001	protein_coding	ENSMUST00000018990	utr3	Pank3	protein_coding	UGUUUAC	0.290289	0.883942	7	4	0	0
chr11	35787218	35787225	+	Pank3-001	protein_coding	ENSMUST00000018990	utr3	Pank3	protein_coding	AAUUUGA	0.296667	0.857478	21	3	0	0
chr11	35787254	35787261	+	Pank3-001	protein_coding	ENSMUST00000018990	utr3	Pank3	protein_coding	CAUUUUG	0.301184	0.848937	20	3	0	0
chr11	35787682	35787689	+	Pank3-001	protein_coding	ENSMUST00000018990	utr3	Pank3	protein_coding	UGUUUGC	0.0105904	0.864231	44	36	0	0
chr11	35787748	35787755	+	Pank3-001	protein_coding	ENSMUST00000018990	utr3	Pank3	protein_coding	AGUUUUA	0.194084	0.926099	27	4	0	0
chr11	35789105	35789112	+	Pank3-001	protein_coding	ENSMUST00000018990	utr3	Pank3	protein_coding	UCUUUUC	0.128867	0.941351	20	6	0	0
chr11	49672381	49672388	-	Cnot6-001	protein_coding	ENSMUST00000145353	utr3	Cnot6	protein_coding	UAUUUAU	0.017811	0.932516	62	17	0	0
chr11	49673439	49673446	-	Cnot6-001	protein_coding	ENSMUST00000145353	utr3	Cnot6	protein_coding	UGUUUUU	0.161246	0.981427	10	6	0	0
chr11	49674508	49674515	-	Cnot6-001	protein_coding	ENSMUST00000145353	utr3	Cnot6	protein_coding	AGUUUGC	0.0695989	0.836905	240	3	0	0
chr11	49674520	49674527	-	Cnot6-001	protein_coding	ENSMUST00000145353	utr3	Cnot6	protein_coding	UCUUUAA	0.035349	0.933162	242	5	0	0
chr11	49674547	49674554	-	Cnot6-001	protein_coding	ENSMUST00000145353	utr3	Cnot6	protein_coding	ACUUUAU	0.00934864	0.933836	92	23	0	0
chr11	49674558	49674565	-	Cnot6-001	protein_coding	ENSMUST00000145353	utr3	Cnot6	protein_coding	CCUUUUG	0.275123	0.877583	26	3	0	0
chr11	49674727	49674734	-	Cnot6-001	protein_coding	ENSMUST00000145353	utr3	Cnot6	protein_coding	GAUUUAU	0.147527	0.873303	46	4	0	0
chr11	49674760	49674767	-	Cnot6-201	protein_coding	ENSMUST00000020624	utr3	Cnot6	protein_coding	CCUUUAU	0.217187	0.898033	20	4	0	0
chr11	49674760	49674767	-	Cnot6-002	processed_transcript	ENSMUST00000109183	NA	Cnot6	protein_coding	CCUUUAU	0.217187	0.898033	20	4	0	0
chr11	49674760	49674767	-	Cnot6-001	protein_coding	ENSMUST00000145353	utr3	Cnot6	protein_coding	CCUUUAU	0.217187	0.898033	20	4	0	0
chr11	49883783	49883791	+	Mapk9-001	protein_coding	ENSMUST00000020634	utr3	Mapk9	protein_coding	UCAUAUAU	0.251486	0.755291	32	3	0	0
chr11	49883783	49883791	+	Mapk9-004	protein_coding	ENSMUST00000102778	utr3	Mapk9	protein_coding	UCAUAUAU	0.251486	0.755291	32	3	0	0
chr11	49883783	49883791	+	Mapk9-201	protein_coding	ENSMUST00000109179	utr3	Mapk9	protein_coding	UCAUAUAU	0.251486	0.755291	32	3	0	0
chr11	49883783	49883791	+	Mapk9-202	protein_coding	ENSMUST00000164643	utr3	Mapk9	protein_coding	UCAUAUAU	0.251486	0.755291	32	3	0	0
chr11	49883783	49883791	+	Mapk9-203	protein_coding	ENSMUST00000178543	utr3	Mapk9	protein_coding	UCAUAUAU	0.251486	0.755291	32	3	0	0
chr11	49886050	49886057	+	Mapk9-001	protein_coding	ENSMUST00000020634	utr3	Mapk9	protein_coding	GCUUUGA	0.359685	0.854238	11	3	0	0
chr11	49886050	49886057	+	Mapk9-004	protein_coding	ENSMUST00000102778	utr3	Mapk9	protein_coding	GCUUUGA	0.359685	0.854238	11	3	0	0
chr11	49886050	49886057	+	Mapk9-201	protein_coding	ENSMUST00000109179	utr3	Mapk9	protein_coding	GCUUUGA	0.359685	0.854238	11	3	0	0
chr11	49886050	49886057	+	Mapk9-202	protein_coding	ENSMUST00000164643	utr3	Mapk9	protein_coding	GCUUUGA	0.359685	0.854238	11	3	0	0
chr11	49886050	49886057	+	Mapk9-203	protein_coding	ENSMUST00000178543	utr3	Mapk9	protein_coding	GCUUUGA	0.359685	0.854238	11	3	0	0
chr11	50200449	50200456	-	Sqstm1-002	protein_coding	ENSMUST00000015981	utr3	Sqstm1	protein_coding	UGUUUCC	0.0791551	0.824549	38	7	0	0
chr11	50200449	50200456	-	Sqstm1-001	protein_coding	ENSMUST00000102774	utr3	Sqstm1	protein_coding	UGUUUCC	0.0791551	0.824549	38	7	0	0
chr11	50200449	50200456	-	Sqstm1-005	protein_coding	ENSMUST00000136936	utr3	Sqstm1	protein_coding	UGUUUCC	0.0803689	0.824549	37	7	0	0
chr11	50234999	50235006	+	Mgat4b-001	protein_coding	ENSMUST00000041725	utr3	Mgat4b	protein_coding	ACUUUAU	0.377202	0.933836	9	3	0	0
chr11	50234999	50235006	+	Mgat4b-005	nonsense_mediated_decay	ENSMUST00000151803	utr3	Mgat4b	protein_coding	ACUUUAU	0.377202	0.933836	9	3	0	0
chr11	50295047	50295054	-	Canx-001	protein_coding	ENSMUST00000020637	utr3	Canx	protein_coding	UAUUUGA	0.068414	0.884804	62	6	0	0
chr11	50295047	50295054	-	Canx-201	protein_coding	ENSMUST00000179865	utr3	Canx	protein_coding	UAUUUGA	0.068414	0.884804	62	6	0	0
chr11	50295167	50295174	-	Canx-001	protein_coding	ENSMUST00000020637	utr3	Canx	protein_coding	UCUUUUA	0.111045	0.971999	46	5	0	0
chr11	50295167	50295174	-	Canx-201	protein_coding	ENSMUST00000179865	utr3	Canx	protein_coding	UCUUUUA	0.111045	0.971999	46	5	0	0
chr11	50295811	50295818	-	Canx-001	protein_coding	ENSMUST00000020637	utr3	Canx	protein_coding	AGUUUGG	0.0168144	0.836267	205	9	0	0
chr11	50295811	50295818	-	Canx-201	protein_coding	ENSMUST00000179865	utr3	Canx	protein_coding	AGUUUGG	0.0168144	0.836267	205	9	0	0
chr11	50295820	50295827	-	Canx-001	protein_coding	ENSMUST00000020637	utr3	Canx	protein_coding	ACUUUUU	0.0238925	0.972674	205	7	0	0
chr11	50295820	50295827	-	Canx-201	protein_coding	ENSMUST00000179865	utr3	Canx	protein_coding	ACUUUUU	0.0238925	0.972674	205	7	0	0
chr11	50295833	50295840	-	Canx-001	protein_coding	ENSMUST00000020637	utr3	Canx	protein_coding	CGUUUUU	0.0101436	0.918297	265	12	0	0
chr11	50295833	50295840	-	Canx-201	protein_coding	ENSMUST00000179865	utr3	Canx	protein_coding	CGUUUUU	0.0101436	0.918297	265	12	0	0
chr11	50295897	50295905	-	Canx-001	protein_coding	ENSMUST00000020637	utr3	Canx	protein_coding	UAAUAUAU	0.027887	0.791094	162	7	0	0
chr11	50295897	50295905	-	Canx-201	protein_coding	ENSMUST00000179865	utr3	Canx	protein_coding	UAAUAUAU	0.027887	0.791094	162	7	0	0
chr11	50382843	50382850	+	Hnrnph1-201	protein_coding	ENSMUST00000069304	cds	Hnrnph1	protein_coding	GAUUUGG	0.282293	0.794306	8	4	0	0
chr11	50382843	50382850	+	Hnrnph1-006	protein_coding	ENSMUST00000077817	cds	Hnrnph1	protein_coding	GAUUUGG	0.282293	0.794306	8	4	0	0
chr11	50382843	50382850	+	Hnrnph1-005	protein_coding	ENSMUST00000109142	cds	Hnrnph1	protein_coding	GAUUUGG	0.282293	0.794306	8	4	0	0
chr11	50382843	50382850	+	Hnrnph1-008	processed_transcript	ENSMUST00000123371	NA	Hnrnph1	protein_coding	GAUUUGG	0.282293	0.794306	8	4	0	0
chr11	50382843	50382850	+	Hnrnph1-007	processed_transcript	ENSMUST00000126737	NA	Hnrnph1	protein_coding	GAUUUGG	0.282293	0.794306	8	4	0	0
chr11	50382843	50382850	+	Hnrnph1-009	processed_transcript	ENSMUST00000134230	NA	Hnrnph1	protein_coding	GAUUUGG	0.282293	0.794306	8	4	0	0
chr11	50382843	50382850	+	Hnrnph1-011	processed_transcript	ENSMUST00000150153	NA	Hnrnph1	protein_coding	GAUUUGG	0.282293	0.794306	8	4	0	0
chr11	50386284	50386291	+	Hnrnph1-201	protein_coding	ENSMUST00000069304	utr3	Hnrnph1	protein_coding	UGUUUGU	0.0273287	0.92288	70	11	0	0
chr11	50386284	50386291	+	Hnrnph1-006	protein_coding	ENSMUST00000077817	utr3	Hnrnph1	protein_coding	UGUUUGU	0.0273287	0.92288	70	11	0	0
chr11	50386284	50386291	+	Hnrnph1-005	protein_coding	ENSMUST00000109142	utr3	Hnrnph1	protein_coding	UGUUUGU	0.0273287	0.92288	70	11	0	0
chr11	50386284	50386291	+	Hnrnph1-007	processed_transcript	ENSMUST00000126737	NA	Hnrnph1	protein_coding	UGUUUGU	0.0273287	0.92288	70	11	0	0
chr11	50386284	50386291	+	Hnrnph1-003	processed_transcript	ENSMUST00000140056	NA	Hnrnph1	protein_coding	UGUUUGU	0.0273287	0.92288	70	11	0	0
chr11	50386284	50386291	+	Hnrnph1-017	processed_transcript	ENSMUST00000156642	NA	Hnrnph1	protein_coding	UGUUUGU	0.0780029	0.92288	39	7	0	0
chr11	50386338	50386345	+	Hnrnph1-201	protein_coding	ENSMUST00000069304	utr3	Hnrnph1	protein_coding	UCUUUUU	0.0993738	1	54	5	0	0
chr11	50386338	50386345	+	Hnrnph1-006	protein_coding	ENSMUST00000077817	utr3	Hnrnph1	protein_coding	UCUUUUU	0.0977022	1	55	5	0	0
chr11	50386338	50386345	+	Hnrnph1-005	protein_coding	ENSMUST00000109142	utr3	Hnrnph1	protein_coding	UCUUUUU	0.0993738	1	54	5	0	0
chr11	50386338	50386345	+	Hnrnph1-007	processed_transcript	ENSMUST00000126737	NA	Hnrnph1	protein_coding	UCUUUUU	0.0993738	1	54	5	0	0
chr11	50386338	50386345	+	Hnrnph1-003	processed_transcript	ENSMUST00000140056	NA	Hnrnph1	protein_coding	UCUUUUU	0.101927	1	52	5	0	0
chr11	50386463	50386470	+	Hnrnph1-201	protein_coding	ENSMUST00000069304	utr3	Hnrnph1	protein_coding	GAUUUCU	0.160451	0.81391	65	3	0	0
chr11	50386463	50386470	+	Hnrnph1-006	protein_coding	ENSMUST00000077817	utr3	Hnrnph1	protein_coding	GAUUUCU	0.160451	0.81391	65	3	0	0
chr11	50386463	50386470	+	Hnrnph1-005	protein_coding	ENSMUST00000109142	utr3	Hnrnph1	protein_coding	GAUUUCU	0.160451	0.81391	65	3	0	0
chr11	50386463	50386470	+	Hnrnph1-007	processed_transcript	ENSMUST00000126737	NA	Hnrnph1	protein_coding	GAUUUCU	0.160451	0.81391	65	3	0	0
chr11	50386467	50386474	+	Hnrnph1-201	protein_coding	ENSMUST00000069304	utr3	Hnrnph1	protein_coding	UCUUUUU	0.113038	1	65	4	0	0
chr11	50386467	50386474	+	Hnrnph1-006	protein_coding	ENSMUST00000077817	utr3	Hnrnph1	protein_coding	UCUUUUU	0.113038	1	65	4	0	0
chr11	50386467	50386474	+	Hnrnph1-005	protein_coding	ENSMUST00000109142	utr3	Hnrnph1	protein_coding	UCUUUUU	0.113038	1	65	4	0	0
chr11	50386467	50386474	+	Hnrnph1-007	processed_transcript	ENSMUST00000126737	NA	Hnrnph1	protein_coding	UCUUUUU	0.113038	1	65	4	0	0
chr11	51600933	51600940	-	Hnrnpab-001	protein_coding	ENSMUST00000074669	utr3	Hnrnpab	protein_coding	GAUUUUG	0.359685	0.852853	11	3	0	0
chr11	51600933	51600940	-	Hnrnpab-002	protein_coding	ENSMUST00000101249	utr3	Hnrnpab	protein_coding	GAUUUUG	0.359685	0.852853	11	3	0	0
chr11	51600960	51600967	-	Hnrnpab-001	protein_coding	ENSMUST00000074669	utr3	Hnrnpab	protein_coding	UAUUGUA	0.287637	0.711722	23	3	0	0
chr11	51600960	51600967	-	Hnrnpab-002	protein_coding	ENSMUST00000101249	utr3	Hnrnpab	protein_coding	UAUUGUA	0.287637	0.711722	23	3	0	0
chr11	51600978	51600985	-	Hnrnpab-001	protein_coding	ENSMUST00000074669	utr3	Hnrnpab	protein_coding	CCUUUUG	0.079398	0.877583	103	4	0	0
chr11	51600978	51600985	-	Hnrnpab-002	protein_coding	ENSMUST00000101249	utr3	Hnrnpab	protein_coding	CCUUUUG	0.079398	0.877583	103	4	0	0
chr11	51985878	51985885	-	Ube2b-001	protein_coding	ENSMUST00000020657	utr3	Ube2b	protein_coding	CAUUUAC	0.359685	0.810738	11	3	0	0
chr11	52122442	52122449	+	Ppp2ca-001	protein_coding	ENSMUST00000020608	utr3	Ppp2ca	protein_coding	GAUUUGU	0.188555	0.853593	29	4	0	0
chr11	52246582	52246589	+	Skp1a-001	protein_coding	ENSMUST00000037324	utr3	Skp1a	protein_coding	GAUUUAG	0.0757077	0.814016	74	5	0	0
chr11	52246582	52246589	+	Skp1a-002	protein_coding	ENSMUST00000109072	utr3	Skp1a	protein_coding	GAUUUAG	0.0757077	0.814016	74	5	0	0
chr11	52246599	52246606	+	Skp1a-001	protein_coding	ENSMUST00000037324	utr3	Skp1a	protein_coding	AGUUUGU	0.0870047	0.895553	63	5	0	0
chr11	52246599	52246606	+	Skp1a-002	protein_coding	ENSMUST00000109072	utr3	Skp1a	protein_coding	AGUUUGU	0.0870047	0.895553	63	5	0	0
chr11	52388543	52388550	+	Vdac1-001	protein_coding	ENSMUST00000102758	utr3	Vdac1	protein_coding	AAUUUUA	0.282293	0.916025	8	4	0	0
chr11	52388543	52388550	+	Vdac1-004	retained_intron	ENSMUST00000153339	NA	Vdac1	protein_coding	AAUUUUA	0.282293	0.916025	8	4	0	0
chr11	52388974	52388981	+	Vdac1-001	protein_coding	ENSMUST00000102758	utr3	Vdac1	protein_coding	ACUUAAC	0.119526	0.753986	41	5	0	0
chr11	52389001	52389008	+	Vdac1-001	protein_coding	ENSMUST00000102758	utr3	Vdac1	protein_coding	UCUUUAG	0.196257	0.901876	50	3	0	0
chr11	52389020	52389027	+	Vdac1-001	protein_coding	ENSMUST00000102758	utr3	Vdac1	protein_coding	UAUUUCU	0.0566402	0.873123	109	5	0	0
chr11	52407119	52407126	+	9530068E07Rik-201	protein_coding	ENSMUST00000036952	utr3	9530068E07Rik	protein_coding	ACUUUUC	0.0972124	0.914025	25	7	0	0
chr11	52407119	52407126	+	9530068E07Rik-001	protein_coding	ENSMUST00000109057	utr3	9530068E07Rik	protein_coding	ACUUUUC	0.0972124	0.914025	25	7	0	0
chr11	52407320	52407327	+	9530068E07Rik-201	protein_coding	ENSMUST00000036952	utr3	9530068E07Rik	protein_coding	CCUUUGG	0.0205511	0.819036	28	25	0	0
chr11	52407320	52407327	+	9530068E07Rik-001	protein_coding	ENSMUST00000109057	utr3	9530068E07Rik	protein_coding	CCUUUGG	0.0205511	0.819036	28	25	0	0
chr11	52407612	52407619	+	9530068E07Rik-201	protein_coding	ENSMUST00000036952	utr3	9530068E07Rik	protein_coding	CAUUUUU	0.0542754	0.908223	51	8	0	0
chr11	52407612	52407619	+	9530068E07Rik-001	protein_coding	ENSMUST00000109057	utr3	9530068E07Rik	protein_coding	CAUUUUU	0.0542754	0.908223	51	8	0	0
chr11	52407674	52407681	+	9530068E07Rik-201	protein_coding	ENSMUST00000036952	utr3	9530068E07Rik	protein_coding	GCUUUAA	0.186306	0.873949	14	5	0	0
chr11	52407674	52407681	+	9530068E07Rik-001	protein_coding	ENSMUST00000109057	utr3	9530068E07Rik	protein_coding	GCUUUAA	0.186306	0.873949	14	5	0	0
chr11	54517434	54517441	+	Fnip1-001	protein_coding	ENSMUST00000046835	utr3	Fnip1	protein_coding	UAUUUUU	0.21649	0.971353	8	5	0	0
chr11	55109874	55109881	+	Gm2a-001	protein_coding	ENSMUST00000000608	utr3	Gm2a	protein_coding	ACUUUAA	0.344309	0.905835	13	3	0	0
chr11	55110464	55110471	+	Gm2a-001	protein_coding	ENSMUST00000000608	utr3	Gm2a	protein_coding	GGUUUUU	0.336701	0.922214	14	3	0	0
chr11	55499775	55499782	+	G3bp1-001	protein_coding	ENSMUST00000018727	utr3	G3bp1	protein_coding	AGUUUGU	0.275292	0.895553	9	4	0	0
chr11	58954715	58954722	+	Hist3h2a-001	protein_coding	ENSMUST00000108817	utr5	Hist3h2a	protein_coding	ACUUUUG	0.0814542	0.913387	36	7	0	0
chr11	58954715	58954722	+	Trim17-002	protein_coding	ENSMUST00000047697	utr5	Trim17	protein_coding	ACUUUUG	0.0814542	0.913387	36	7	0	0
chr11	58955152	58955159	+	Hist3h2a-001	protein_coding	ENSMUST00000108817	utr3	Hist3h2a	protein_coding	ACUUUUA	0.128446	0.944672	56	4	0	0
chr11	58955152	58955159	+	Trim17-002	protein_coding	ENSMUST00000047697	utr5	Trim17	protein_coding	ACUUUUA	0.128446	0.944672	56	4	0	0
chr11	59211467	59211474	-	Arf1-001	protein_coding	ENSMUST00000061242	utr3	Arf1	protein_coding	AGUUUUC	0.0965345	0.895452	137	3	0	0
chr11	59211467	59211474	-	Arf1-201	protein_coding	ENSMUST00000163300	utr3	Arf1	protein_coding	AGUUUUC	0.0965345	0.895452	137	3	0	0
chr11	59212292	59212299	-	Arf1-001	protein_coding	ENSMUST00000061242	utr3	Arf1	protein_coding	GCUUUUU	0.0582874	0.940787	36	9	0	0
chr11	59212292	59212299	-	Arf1-201	protein_coding	ENSMUST00000163300	utr3	Arf1	protein_coding	GCUUUUU	0.0582874	0.940787	36	9	0	0
chr11	59212344	59212351	-	Arf1-001	protein_coding	ENSMUST00000061242	utr3	Arf1	protein_coding	AGUUUCU	0.221303	0.855871	19	4	0	0
chr11	59212344	59212351	-	Arf1-201	protein_coding	ENSMUST00000163300	utr3	Arf1	protein_coding	AGUUUCU	0.221303	0.855871	19	4	0	0
chr11	60199662	60199669	-	Srebf1-005	protein_coding	ENSMUST00000020846	utr3	Srebf1	protein_coding	ACUUUUG	0.161246	0.913387	10	6	0	0
chr11	60199662	60199669	-	Srebf1-006	protein_coding	ENSMUST00000134660	utr3	Srebf1	protein_coding	ACUUUUG	0.161246	0.913387	10	6	0	0
chr11	60442089	60442096	+	Gid4-001	protein_coding	ENSMUST00000070681	utr3	Gid4	protein_coding	GCUUUGC	0.144689	0.823591	7	7	0	0
chr11	60442089	60442096	+	Gid4-002	nonsense_mediated_decay	ENSMUST00000139477	utr3	Gid4	protein_coding	GCUUUGC	0.144689	0.823591	7	7	0	0
chr11	61776891	61776898	-	Ulk2-001	protein_coding	ENSMUST00000004920	utr3	Ulk2	protein_coding	AGUUUAU	0.282293	0.915264	8	4	0	0
chr11	62402853	62402860	-	Ncor1-010	protein_coding	ENSMUST00000069456	utr3	Ncor1	protein_coding	ACUUUGC	0.255467	0.855478	12	4	0	0
chr11	62402889	62402896	-	Ncor1-010	protein_coding	ENSMUST00000069456	utr3	Ncor1	protein_coding	CCUUUUA	0.0929121	0.908869	18	8	0	0
chr11	62402896	62402903	-	Ncor1-010	protein_coding	ENSMUST00000069456	utr3	Ncor1	protein_coding	UAUUUUU	0.134635	0.971353	18	6	0	0
chr11	62553125	62553132	+	Ubb-001	protein_coding	ENSMUST00000019649	utr3	Ubb	protein_coding	AAUUUAA	0.0668974	0.877188	86	5	0	0
chr11	62894938	62894945	+	Tvp23b-001	protein_coding	ENSMUST00000014321	utr3	Tvp23b	protein_coding	UAUUUGU	0.221303	0.912806	19	4	0	0
chr11	68821589	68821596	-	Ndel1-001	protein_coding	ENSMUST00000018880	utr3	Ndel1	protein_coding	UAUUUAU	0.185916	0.932516	30	4	0	0
chr11	68821645	68821652	-	Ndel1-001	protein_coding	ENSMUST00000018880	utr3	Ndel1	protein_coding	GGUUUGU	0.24998	0.863667	13	4	0	0
chr11	69399201	69399208	-	Kdm6b-001	protein_coding	ENSMUST00000094077	utr3	Kdm6b	protein_coding	CAUUUUU	0.0987643	0.908223	15	8	0	0
chr11	69399234	69399241	-	Kdm6b-001	protein_coding	ENSMUST00000094077	utr3	Kdm6b	protein_coding	AAUUUAU	0.161246	0.90519	10	6	0	0
chr11	69667012	69667019	-	Eif4a1-002	retained_intron	ENSMUST00000123995	NA	Eif4a1	protein_coding	CAUUUUU	0.0993738	0.908223	54	5	0	0
chr11	69667012	69667019	-	Eif4a1-012	retained_intron	ENSMUST00000128519	NA	Eif4a1	protein_coding	CAUUUUU	0.0993738	0.908223	54	5	0	0
chr11	69667012	69667019	-	Eif4a1-001	protein_coding	ENSMUST00000163666	utr3	Eif4a1	protein_coding	CAUUUUU	0.0993738	0.908223	54	5	0	0
chr11	69667306	69667313	-	Eif4a1-002	retained_intron	ENSMUST00000123995	NA	Eif4a1	protein_coding	ACUUUUU	0.0250975	0.972674	92	10	0	0
chr11	69667306	69667313	-	Eif4a1-012	retained_intron	ENSMUST00000128519	NA	Eif4a1	protein_coding	ACUUUUU	0.0250975	0.972674	92	10	0	0
chr11	69667306	69667313	-	Eif4a1-010	processed_transcript	ENSMUST00000142348	NA	Eif4a1	protein_coding	ACUUUUU	0.0250975	0.972674	92	10	0	0
chr11	69667306	69667313	-	Eif4a1-001	protein_coding	ENSMUST00000163666	utr3	Eif4a1	protein_coding	ACUUUUU	0.0250975	0.972674	92	10	0	0
chr11	69673385	69673392	-	Senp3-001	protein_coding	ENSMUST00000005336	utr3	Senp3	protein_coding	UGUUUUU	0.0456824	0.981427	19	14	0	0
chr11	69673385	69673392	-	Senp3-002	protein_coding	ENSMUST00000066760	utr3	Senp3	protein_coding	UGUUUUU	0.0456824	0.981427	19	14	0	0
chr11	69673385	69673392	-	Senp3-008	retained_intron	ENSMUST00000123084	NA	Senp3	protein_coding	UGUUUUU	0.0456824	0.981427	19	14	0	0
chr11	69673385	69673392	-	Senp3-003	protein_coding	ENSMUST00000134942	utr3	Senp3	protein_coding	UGUUUUU	0.0456824	0.981427	19	14	0	0
chr11	69673385	69673392	-	Senp3-005	retained_intron	ENSMUST00000153516	NA	Senp3	protein_coding	UGUUUUU	0.0456824	0.981427	19	14	0	0
chr11	69994721	69994728	+	Gabarap-001	protein_coding	ENSMUST00000018711	utr3	Gabarap	protein_coding	UGUUUAC	0.181639	0.883942	56	3	0	0
chr11	69994721	69994728	+	Gabarap-004	protein_coding	ENSMUST00000108592	utr3	Gabarap	protein_coding	UGUUUAC	0.181639	0.883942	56	3	0	0
chr11	69994721	69994728	+	Gabarap-002	retained_intron	ENSMUST00000144443	NA	Gabarap	protein_coding	UGUUUAC	0.181639	0.883942	56	3	0	0
chr11	70045476	70045483	+	Dlg4-003	protein_coding	ENSMUST00000018700	utr3	Dlg4	protein_coding	AAUUUAU	0.268517	0.90519	10	4	0	0
chr11	70045476	70045483	+	Dlg4-001	protein_coding	ENSMUST00000108588	utr3	Dlg4	protein_coding	AAUUUAU	0.268517	0.90519	10	4	0	0
chr11	70045476	70045483	+	Dlg4-002	protein_coding	ENSMUST00000108589	utr3	Dlg4	protein_coding	AAUUUAU	0.268517	0.90519	10	4	0	0
chr11	70045492	70045499	+	Dlg4-003	protein_coding	ENSMUST00000018700	utr3	Dlg4	protein_coding	UCUUUUG	0.221303	0.940713	19	4	0	0
chr11	70045492	70045499	+	Dlg4-001	protein_coding	ENSMUST00000108588	utr3	Dlg4	protein_coding	UCUUUUG	0.221303	0.940713	19	4	0	0
chr11	70045492	70045499	+	Dlg4-002	protein_coding	ENSMUST00000108589	utr3	Dlg4	protein_coding	UCUUUUG	0.221303	0.940713	19	4	0	0
chr11	70527043	70527050	+	Psmb6-003	retained_intron	ENSMUST00000148535	NA	Psmb6	protein_coding	CCUUUUU	0.203779	0.93687	24	4	0	0
chr11	70652084	70652091	-	Pfn1-001	protein_coding	ENSMUST00000018437	utr3	Pfn1	protein_coding	GCUUUUG	0.0219422	0.8815	136	9	0	0
chr11	70652084	70652091	-	Pfn1-004	nonsense_mediated_decay	ENSMUST00000178254	utr3	Pfn1	protein_coding	GCUUUUG	0.0219422	0.8815	136	9	0	0
chr11	70652090	70652097	-	Pfn1-001	protein_coding	ENSMUST00000018437	utr3	Pfn1	protein_coding	CCUUUGG	0.0142315	0.819036	130	13	0	0
chr11	70652090	70652097	-	Pfn1-004	nonsense_mediated_decay	ENSMUST00000178254	utr3	Pfn1	protein_coding	CCUUUGG	0.0142315	0.819036	130	13	0	0
chr11	70978188	70978195	-	C1qbp-001	protein_coding	ENSMUST00000078528	cds	C1qbp	protein_coding	ACUUUUG	0.261779	0.913387	11	4	0	0
chr11	70978188	70978195	-	C1qbp-002	retained_intron	ENSMUST00000155371	NA	C1qbp	protein_coding	ACUUUUG	0.261779	0.913387	11	4	0	0
chr11	71013175	71013182	-	Derl2-005	nonsense_mediated_decay	ENSMUST00000018586	utr3	Derl2	protein_coding	UAUUUUU	0.0202591	0.971353	26	26	0	0
chr11	71013175	71013182	-	Derl2-002	protein_coding	ENSMUST00000108523	cds	Derl2	protein_coding	UAUUUUU	0.0202591	0.971353	26	26	0	0
chr11	71013175	71013182	-	Derl2-006	nonsense_mediated_decay	ENSMUST00000132198	utr3	Derl2	protein_coding	UAUUUUU	0.0202591	0.971353	26	26	0	0
chr11	71013175	71013182	-	Derl2-003	retained_intron	ENSMUST00000140712	NA	Derl2	protein_coding	UAUUUUU	0.0202591	0.971353	26	26	0	0
chr11	71013175	71013182	-	Derl2-001	protein_coding	ENSMUST00000143850	cds	Derl2	protein_coding	UAUUUUU	0.0202591	0.971353	26	26	0	0
chr11	71013175	71013182	-	Derl2-007	protein_coding	ENSMUST00000171041	cds	Derl2	protein_coding	UAUUUUU	0.0202591	0.971353	26	26	0	0
chr11	73082635	73082642	+	1200014J11Rik-001	protein_coding	ENSMUST00000021135	utr3	1200014J11Rik	protein_coding	UCUUUUG	0.0577196	0.940713	13	13	0	0
chr11	75706001	75706008	+	Crk-001	protein_coding	ENSMUST00000017920	utr3	Crk	protein_coding	UGUUUUU	0.103453	0.981427	13	8	0	0
chr11	75706001	75706009	+	Crk-001	protein_coding	ENSMUST00000017920	utr3	Crk	protein_coding	UGUUUUUU	0.344309	0.981427	13	3	0	0
chr11	75706001	75706008	+	Crk-002	protein_coding	ENSMUST00000108425	utr3	Crk	protein_coding	UGUUUUU	0.103453	0.981427	13	8	0	0
chr11	75706001	75706009	+	Crk-002	protein_coding	ENSMUST00000108425	utr3	Crk	protein_coding	UGUUUUUU	0.344309	0.981427	13	3	0	0
chr11	75764930	75764937	+	Ywhae-001	protein_coding	ENSMUST00000067664	utr3	Ywhae	protein_coding	GCUUUAG	0.122505	0.842663	23	6	0	0
chr11	75765035	75765042	+	Ywhae-001	protein_coding	ENSMUST00000067664	utr3	Ywhae	protein_coding	CAUUUGA	0.200216	0.821675	11	5	0	0
chr11	75765797	75765804	+	Ywhae-001	protein_coding	ENSMUST00000067664	utr3	Ywhae	protein_coding	UAUUUAU	0.299412	0.932516	6	4	0	0
chr11	77639893	77639900	+	Gm12732-001	processed_pseudogene	ENSMUST00000121688	NA	Gm12732	processed_pseudogene	UCUUUAC	0.0519622	0.902514	28	11	0	0
chr11	80033929	80033936	+	Suz12-001	protein_coding	ENSMUST00000017692	utr3	Suz12	protein_coding	GCUUUUC	0.408223	0.882138	6	3	0	0
chr11	80033929	80033936	+	Suz12-201	protein_coding	ENSMUST00000163272	utr3	Suz12	protein_coding	GCUUUUC	0.408223	0.882138	6	3	0	0
chr11	83226286	83226293	+	AI662270-001	lincRNA	ENSMUST00000143673	NA	AI662270	lincRNA	AAUUUUG	0.275123	0.88474	26	3	0	0
chr11	83271536	83271543	+	Gm23444-201	snRNA	ENSMUST00000082922	NA	Gm23444	snRNA	UGUUCUU	0.0468869	0.756328	724	5	44	0
chr11	83271546	83271553	+	Gm23444-201	snRNA	ENSMUST00000082922	NA	Gm23444	snRNA	AGUUUAA	0.0423465	0.887262	761	5	45	0
chr11	86694979	86694986	-	Cltc-006	protein_coding	ENSMUST00000060766	utr3	Cltc	protein_coding	CCUUUCA	0.275292	0.810639	9	4	0	0
chr11	86694979	86694986	-	Cltc-001	protein_coding	ENSMUST00000103186	utr3	Cltc	protein_coding	CCUUUCA	0.275292	0.810639	9	4	0	0
chr11	87035036	87035043	-	Gdpd1-001	protein_coding	ENSMUST00000020804	utr3	Gdpd1	protein_coding	CAUUUUU	0.408223	0.908223	6	3	0	0
chr11	87979701	87979708	-	Dynll2-001	protein_coding	ENSMUST00000020775	utr3	Dynll2	protein_coding	GGUUUUA	0.219289	0.894213	42	3	0	0
chr11	87979701	87979708	-	Dynll2-201	protein_coding	ENSMUST00000107923	utr3	Dynll2	protein_coding	GGUUUUA	0.219289	0.894213	42	3	0	0
chr11	87979701	87979708	-	Dynll2-202	protein_coding	ENSMUST00000178105	utr3	Dynll2	protein_coding	GGUUUUA	0.219289	0.894213	42	3	0	0
chr11	87979713	87979720	-	Dynll2-001	protein_coding	ENSMUST00000020775	utr3	Dynll2	protein_coding	UGUUUGA	0.196257	0.894878	50	3	0	0
chr11	87979713	87979720	-	Dynll2-201	protein_coding	ENSMUST00000107923	utr3	Dynll2	protein_coding	UGUUUGA	0.196257	0.894878	50	3	0	0
chr11	87979713	87979720	-	Dynll2-202	protein_coding	ENSMUST00000178105	utr3	Dynll2	protein_coding	UGUUUGA	0.196257	0.894878	50	3	0	0
chr11	87980616	87980623	-	Dynll2-001	protein_coding	ENSMUST00000020775	utr3	Dynll2	protein_coding	AAUUUCU	0.0317349	0.845797	80	9	0	0
chr11	87980616	87980623	-	Dynll2-201	protein_coding	ENSMUST00000107923	utr3	Dynll2	protein_coding	AAUUUCU	0.0317349	0.845797	80	9	0	0
chr11	87980616	87980623	-	Dynll2-202	protein_coding	ENSMUST00000178105	utr3	Dynll2	protein_coding	AAUUUCU	0.0317349	0.845797	80	9	0	0
chr11	88051149	88051156	+	Srsf1-003	protein_coding	ENSMUST00000079866	utr3	Srsf1	protein_coding	GAUUUUU	0.148844	0.91214	71	3	0	0
chr11	88051149	88051156	+	Srsf1-002	nonsense_mediated_decay	ENSMUST00000134824	utr3	Srsf1	protein_coding	GAUUUUU	0.148844	0.91214	71	3	0	0
chr11	88051149	88051156	+	Srsf1-001	protein_coding	ENSMUST00000139129	utr3	Srsf1	protein_coding	GAUUUUU	0.148844	0.91214	71	3	0	0
chr11	88082891	88082898	+	Vezf1-001	protein_coding	ENSMUST00000018521	utr3	Vezf1	protein_coding	UCUUUUC	0.282293	0.941351	8	4	0	0
chr11	88082891	88082898	+	Vezf1-002	protein_coding	ENSMUST00000143052	utr3	Vezf1	protein_coding	UCUUUUC	0.282293	0.941351	8	4	0	0
chr11	88341606	88341613	-	Msi2-001	protein_coding	ENSMUST00000107909	utr3	Msi2	protein_coding	CAUUUUG	0.00373199	0.848937	196	33	0	0
chr11	88341616	88341623	-	Msi2-001	protein_coding	ENSMUST00000107909	utr3	Msi2	protein_coding	UGUUUAU	0.168344	0.94259	19	5	0	0
chr11	88342746	88342753	-	Msi2-001	protein_coding	ENSMUST00000107909	utr3	Msi2	protein_coding	ACUUAAG	0.210426	0.753348	22	4	0	0
chr11	88343237	88343244	-	Msi2-001	protein_coding	ENSMUST00000107909	utr3	Msi2	protein_coding	ACUUUCU	0.368432	0.874444	10	3	0	0
chr11	94037274	94037281	-	Gm11518-001	processed_pseudogene	ENSMUST00000118048	NA	Gm11518	processed_pseudogene	AGUUUGA	0.013687	0.867552	165	12	0	0
chr11	94037415	94037422	-	Gm11518-001	processed_pseudogene	ENSMUST00000118048	NA	Gm11518	processed_pseudogene	CCUUUGU	0.0204137	0.878323	64	15	0	0
chr11	95006532	95006539	+	Ppp1r9b-001	protein_coding	ENSMUST00000038696	utr3	Ppp1r9b	protein_coding	CCUUUUU	0.396528	0.93687	7	3	0	0
chr11	95006532	95006539	+	Ppp1r9b-002	protein_coding	ENSMUST00000107748	utr3	Ppp1r9b	protein_coding	CCUUUUU	0.396528	0.93687	7	3	0	0
chr11	95492979	95492986	+	Spop-001	protein_coding	ENSMUST00000107722	utr3	Spop	protein_coding	UCUUUUU	0.386239	1	8	3	0	0
chr11	95492979	95492986	+	Spop-002	protein_coding	ENSMUST00000107724	utr3	Spop	protein_coding	UCUUUUU	0.386239	1	8	3	0	0
chr11	96817544	96817551	-	Nfe2l1-201	protein_coding	ENSMUST00000081775	utr3	Nfe2l1	protein_coding	GCUUUUU	0.0330951	0.940787	93	8	0	0
chr11	96817544	96817551	-	Nfe2l1-001	protein_coding	ENSMUST00000107658	utr3	Nfe2l1	protein_coding	GCUUUUU	0.0330951	0.940787	93	8	0	0
chr11	96817544	96817551	-	Nfe2l1-202	protein_coding	ENSMUST00000167110	utr3	Nfe2l1	protein_coding	GCUUUUU	0.0330951	0.940787	93	8	0	0
chr11	96817544	96817551	-	Nfe2l1-203	protein_coding	ENSMUST00000167149	utr3	Nfe2l1	protein_coding	GCUUUUU	0.0330951	0.940787	93	8	0	0
chr11	96817544	96817551	-	Nfe2l1-204	protein_coding	ENSMUST00000169828	utr3	Nfe2l1	protein_coding	GCUUUUU	0.0330951	0.940787	93	8	0	0
chr11	97683123	97683130	+	Mllt6-001	protein_coding	ENSMUST00000044730	utr3	Mllt6	protein_coding	UAUUUUU	0.0117065	0.971353	53	30	0	0
chr11	97683123	97683130	+	Mllt6-004	protein_coding	ENSMUST00000107586	utr3	Mllt6	protein_coding	UAUUUUU	0.0117065	0.971353	53	30	0	0
chr11	97778310	97778317	-	Rpl23-001	protein_coding	ENSMUST00000103146	cds	Rpl23	protein_coding	ACUUUGA	0.103335	0.886125	119	3	0	0
chr11	97778310	97778317	-	Rpl23-005	processed_transcript	ENSMUST00000150955	NA	Rpl23	protein_coding	ACUUUGA	0.104524	0.886125	117	3	0	0
chr11	97778310	97778317	-	Rpl23-002	processed_transcript	ENSMUST00000151118	NA	Rpl23	protein_coding	ACUUUGA	0.103335	0.886125	119	3	0	0
chr11	97778315	97778322	-	Rpl23-001	protein_coding	ENSMUST00000103146	cds	Rpl23	protein_coding	UCUUUAC	0.0175878	0.902514	109	12	0	0
chr11	97778315	97778322	-	Rpl23-005	processed_transcript	ENSMUST00000150955	NA	Rpl23	protein_coding	UCUUUAC	0.0178007	0.902514	107	12	0	0
chr11	97778315	97778322	-	Rpl23-002	processed_transcript	ENSMUST00000151118	NA	Rpl23	protein_coding	UCUUUAC	0.0175878	0.902514	109	12	0	0
chr11	97778319	97778326	-	Rpl23-001	protein_coding	ENSMUST00000103146	cds	Rpl23	protein_coding	UGUUUCU	0.0566402	0.883198	109	5	0	0
chr11	97778319	97778326	-	Rpl23-005	processed_transcript	ENSMUST00000150955	NA	Rpl23	protein_coding	UGUUUCU	0.0572971	0.883198	107	5	0	0
chr11	97778319	97778326	-	Rpl23-002	processed_transcript	ENSMUST00000151118	NA	Rpl23	protein_coding	UGUUUCU	0.0566402	0.883198	109	5	0	0
chr11	98473764	98473771	-	Gm25106-201	snRNA	ENSMUST00000122672	NA	Gm25106	snRNA	UGUUCUU	0.026012	0.756328	429	5	3	0
chr11	100321480	100321487	+	Eif1-001	protein_coding	ENSMUST00000049385	utr3	Eif1	protein_coding	GCUUUUA	0.202698	0.912786	48	3	0	0
chr11	100321480	100321487	+	Eif1-005	processed_transcript	ENSMUST00000132618	NA	Eif1	protein_coding	GCUUUUA	0.202698	0.912786	48	3	0	0
chr11	100321480	100321487	+	Eif1-004	protein_coding	ENSMUST00000152521	utr3	Eif1	protein_coding	GCUUUUA	0.202698	0.912786	48	3	0	0
chr11	100476739	100476746	-	Acly-001	protein_coding	ENSMUST00000007131	utr3	Acly	protein_coding	UCUUUUU	0.396528	1	7	3	0	0
chr11	100476739	100476746	-	Acly-005	protein_coding	ENSMUST00000107389	utr3	Acly	protein_coding	UCUUUUU	0.396528	1	7	3	0	0
chr11	100476739	100476746	-	Acly-201	protein_coding	ENSMUST00000165111	utr3	Acly	protein_coding	UCUUUUU	0.396528	1	7	3	0	0
chr11	100715909	100715916	-	Rab5c-002	protein_coding	ENSMUST00000019317	utr3	Rab5c	protein_coding	ACUUUGA	0.239538	0.886125	15	4	0	0
chr11	100715909	100715916	-	Rab5c-001	protein_coding	ENSMUST00000107364	utr3	Rab5c	protein_coding	ACUUUGA	0.239538	0.886125	15	4	0	0
chr11	101288620	101288627	-	Becn1-002	nonsense_mediated_decay	ENSMUST00000041403	utr3	Becn1	protein_coding	AGUUUUG	0.0509538	0.894814	37	10	0	0
chr11	101288620	101288627	-	Becn1-003	retained_intron	ENSMUST00000122817	NA	Becn1	protein_coding	AGUUUUG	0.0509538	0.894814	37	10	0	0
chr11	101288620	101288627	-	Becn1-001	protein_coding	ENSMUST00000130916	utr3	Becn1	protein_coding	AGUUUUG	0.0509538	0.894814	37	10	0	0
chr11	101288620	101288627	-	Becn1-004	retained_intron	ENSMUST00000139997	NA	Becn1	protein_coding	AGUUUUG	0.0509538	0.894814	37	10	0	0
chr11	101288620	101288627	-	Becn1-015	protein_coding	ENSMUST00000172233	utr3	Becn1	protein_coding	AGUUUUG	0.0509538	0.894814	37	10	0	0
chr11	101288685	101288692	-	Becn1-002	nonsense_mediated_decay	ENSMUST00000041403	utr3	Becn1	protein_coding	ACUUUAU	0.106049	0.933836	49	5	0	0
chr11	101288685	101288692	-	Becn1-003	retained_intron	ENSMUST00000122817	NA	Becn1	protein_coding	ACUUUAU	0.10822	0.933836	48	5	0	0
chr11	101288685	101288692	-	Becn1-001	protein_coding	ENSMUST00000130916	utr3	Becn1	protein_coding	ACUUUAU	0.106049	0.933836	49	5	0	0
chr11	101288685	101288692	-	Becn1-004	retained_intron	ENSMUST00000139997	NA	Becn1	protein_coding	ACUUUAU	0.10822	0.933836	48	5	0	0
chr11	101288685	101288692	-	Becn1-015	protein_coding	ENSMUST00000172233	utr3	Becn1	protein_coding	ACUUUAU	0.106049	0.933836	49	5	0	0
chr11	101323186	101323193	+	Psme3-001	protein_coding	ENSMUST00000019470	utr3	Psme3	protein_coding	UAUUUGA	0.368432	0.884804	10	3	0	0
chr11	101443626	101443633	+	Rpl27-001	protein_coding	ENSMUST00000077856	cds	Rpl27	protein_coding	CCUUUGU	0.0204137	0.878323	64	15	0	0
chr11	101443626	101443633	+	Rpl27-002	protein_coding	ENSMUST00000107249	cds	Rpl27	protein_coding	CCUUUGU	0.0204137	0.878323	64	15	0	0
chr11	101443626	101443633	+	Rpl27-003	processed_transcript	ENSMUST00000139939	NA	Rpl27	protein_coding	CCUUUGU	0.0204137	0.878323	64	15	0	0
chr11	101445316	101445323	+	Rpl27-001	protein_coding	ENSMUST00000077856	cds	Rpl27	protein_coding	AGUUUGA	0.0133177	0.867552	171	12	0	0
chr11	101445316	101445323	+	Rpl27-002	protein_coding	ENSMUST00000107249	cds	Rpl27	protein_coding	AGUUUGA	0.0133177	0.867552	171	12	0	0
chr11	101445316	101445323	+	Rpl27-004	protein_coding	ENSMUST00000127514	cds	Rpl27	protein_coding	AGUUUGA	0.0133177	0.867552	171	12	0	0
chr11	101445316	101445323	+	Rpl27-005	processed_transcript	ENSMUST00000152162	NA	Rpl27	protein_coding	AGUUUGA	0.0133177	0.867552	171	12	0	0
chr11	101445478	101445485	+	Rpl27-001	protein_coding	ENSMUST00000077856	cds	Rpl27	protein_coding	GCUUUUA	0.0208764	0.912786	99	11	0	0
chr11	101445478	101445485	+	Rpl27-002	protein_coding	ENSMUST00000107249	cds	Rpl27	protein_coding	GCUUUUA	0.0208764	0.912786	99	11	0	0
chr11	101445478	101445485	+	Rpl27-004	protein_coding	ENSMUST00000127514	cds	Rpl27	protein_coding	GCUUUUA	0.0208764	0.912786	99	11	0	0
chr11	101445478	101445485	+	Rpl27-005	processed_transcript	ENSMUST00000152162	NA	Rpl27	protein_coding	GCUUUUA	0.0208764	0.912786	99	11	0	0
chr11	101445511	101445519	+	Rpl27-001	protein_coding	ENSMUST00000077856	utr3	Rpl27	protein_coding	AAUUAAAA	0.162789	0.755987	39	4	0	0
chr11	101445511	101445519	+	Rpl27-002	protein_coding	ENSMUST00000107249	utr3	Rpl27	protein_coding	AAUUAAAA	0.162789	0.755987	39	4	0	0
chr11	101445511	101445519	+	Rpl27-004	protein_coding	ENSMUST00000127514	utr3	Rpl27	protein_coding	AAUUAAAA	0.162789	0.755987	39	4	0	0
chr11	101445511	101445519	+	Rpl27-005	processed_transcript	ENSMUST00000152162	NA	Rpl27	protein_coding	AAUUAAAA	0.162789	0.755987	39	4	0	0
chr11	101580896	101580903	+	Nbr1-201	protein_coding	ENSMUST00000071537	utr3	Nbr1	protein_coding	UAUUUUU	0.0365736	0.971353	18	17	0	0
chr11	101580896	101580903	+	Nbr1-002	protein_coding	ENSMUST00000103098	utr3	Nbr1	protein_coding	UAUUUUU	0.0365736	0.971353	18	17	0	0
chr11	101580896	101580903	+	Nbr1-001	protein_coding	ENSMUST00000103099	utr3	Nbr1	protein_coding	UAUUUUU	0.0365736	0.971353	18	17	0	0
chr11	101580896	101580903	+	Nbr1-005	protein_coding	ENSMUST00000107208	utr3	Nbr1	protein_coding	UAUUUUU	0.0365736	0.971353	18	17	0	0
chr11	101580896	101580903	+	Nbr1-015	protein_coding	ENSMUST00000107212	utr3	Nbr1	protein_coding	UAUUUUU	0.0365736	0.971353	18	17	0	0
chr11	101580896	101580903	+	Nbr1-003	protein_coding	ENSMUST00000107213	utr3	Nbr1	protein_coding	UAUUUUU	0.0365736	0.971353	18	17	0	0
chr11	101580896	101580903	+	Nbr1-202	protein_coding	ENSMUST00000107218	utr3	Nbr1	protein_coding	UAUUUUU	0.0365736	0.971353	18	17	0	0
chr11	101580896	101580903	+	Nbr1-004	nonsense_mediated_decay	ENSMUST00000123558	utr3	Nbr1	protein_coding	UAUUUUU	0.0365736	0.971353	18	17	0	0
chr11	101580896	101580903	+	Nbr1-006	protein_coding	ENSMUST00000149019	utr3	Nbr1	protein_coding	UAUUUUU	0.0365736	0.971353	18	17	0	0
chr11	101604888	101604895	+	Gm26316-201	snRNA	ENSMUST00000083886	NA	Gm26316	snRNA	UGUUCUU	0.0359205	0.756328	769	5	41	0
chr11	101604898	101604905	+	Gm26316-201	snRNA	ENSMUST00000083886	NA	Gm26316	snRNA	AGUUUAA	0.0881415	0.887262	824	7	61	0
chr11	101627404	101627411	+	Gm23849-201	snRNA	ENSMUST00000083833	NA	Gm23849	snRNA	UGUUCUU	0.0363039	0.756328	762	5	41	0
chr11	101627414	101627421	+	Gm23849-201	snRNA	ENSMUST00000083833	NA	Gm23849	snRNA	AGUUUAA	0.0911186	0.887262	822	7	61	0
chr11	101641786	101641793	+	Gm24950-201	snRNA	ENSMUST00000082768	NA	Gm24950	snRNA	UGUUCUU	0.0359724	0.756328	768	5	41	0
chr11	101641796	101641803	+	Gm24950-201	snRNA	ENSMUST00000082768	NA	Gm24950	snRNA	AGUUUAA	0.0867017	0.887262	825	7	61	0
chr11	101645875	101645882	-	Gm23971-201	snRNA	ENSMUST00000083317	NA	Gm23971	snRNA	AGUUUAA	0.0881415	0.887262	824	7	61	0
chr11	101645885	101645892	-	Gm23971-201	snRNA	ENSMUST00000083317	NA	Gm23971	snRNA	UGUUCUU	0.0348901	0.756328	768	5	40	0
chr11	101658276	101658283	+	Rnu2-10-201	snRNA	ENSMUST00000084010	NA	Rnu2-10	snRNA	UGUUCUU	0.0360968	0.756328	766	5	41	0
chr11	101658286	101658293	+	Rnu2-10-201	snRNA	ENSMUST00000084010	NA	Rnu2-10	snRNA	AGUUUAA	0.0924457	0.887262	821	7	61	0
chr11	101939695	101939702	+	Rpl27-ps2-001	processed_pseudogene	ENSMUST00000120378	NA	Rpl27-ps2	processed_pseudogene	CCUUUGU	0.0253796	0.878323	62	13	0	0
chr11	102162550	102162557	-	Lsm12-001	protein_coding	ENSMUST00000021297	utr3	Lsm12	protein_coding	ACUUUUU	0.330639	0.972674	15	3	0	0
chr11	102162550	102162557	-	Lsm12-005	protein_coding	ENSMUST00000107156	utr3	Lsm12	protein_coding	ACUUUUU	0.336701	0.972674	14	3	0	0
chr11	103676901	103676908	-	Gosr2-001	protein_coding	ENSMUST00000021329	utr3	Gosr2	protein_coding	UGUUUUC	0.292223	0.922779	22	3	0	0
chr11	103676971	103676978	-	Gosr2-001	protein_coding	ENSMUST00000021329	utr3	Gosr2	protein_coding	GCUUUUU	0.359685	0.940787	11	3	0	0
chr11	106199547	106199554	-	Ccdc47-001	protein_coding	ENSMUST00000002043	utr3	Ccdc47	protein_coding	ACUUUAA	0.243465	0.905835	34	3	0	0
chr11	106199650	106199657	-	Ccdc47-001	protein_coding	ENSMUST00000002043	utr3	Ccdc47	protein_coding	GCUUUGU	0.0788383	0.88224	52	6	0	0
chr11	106200637	106200644	-	Ccdc47-001	protein_coding	ENSMUST00000002043	utr3	Ccdc47	protein_coding	ACUUUGG	0.396528	0.854839	7	3	0	0
chr11	106200717	106200724	-	Ccdc47-001	protein_coding	ENSMUST00000002043	utr3	Ccdc47	protein_coding	UAUUUUA	0.095062	0.943352	81	4	0	0
chr11	106502539	106502546	-	Tex2-001	protein_coding	ENSMUST00000042780	utr3	Tex2	protein_coding	GGUUUUC	0.00859681	0.863566	51	39	0	0
chr11	106502612	106502619	-	Tex2-001	protein_coding	ENSMUST00000042780	utr3	Tex2	protein_coding	CAUUUGU	0.159831	0.849676	22	5	0	0
chr11	106781199	106781206	-	Ddx5-001	protein_coding	ENSMUST00000021062	utr3	Ddx5	protein_coding	AGUUUUA	0.386239	0.926099	8	3	0	0
chr11	106781311	106781318	-	Ddx5-001	protein_coding	ENSMUST00000021062	utr3	Ddx5	protein_coding	GCUUUGU	0.172348	0.88224	18	5	0	0
chr11	106781480	106781487	-	Ddx5-001	protein_coding	ENSMUST00000021062	utr3	Ddx5	protein_coding	UGUUUUU	0.23052	0.981427	17	4	0	0
chr11	106781690	106781697	-	Ddx5-001	protein_coding	ENSMUST00000021062	utr3	Ddx5	protein_coding	UAUUUCU	0.13694	0.873123	51	4	0	0
chr11	106781690	106781697	-	Ddx5-002	nonsense_mediated_decay	ENSMUST00000133426	utr3	Ddx5	protein_coding	UAUUUCU	0.13694	0.873123	51	4	0	0
chr11	107167151	107167158	-	Nol11-201	protein_coding	ENSMUST00000018577	utr3	Nol11	protein_coding	CAUUUUG	0.18107	0.848937	6	6	0	0
chr11	107167151	107167158	-	Nol11-001	protein_coding	ENSMUST00000106757	utr3	Nol11	protein_coding	CAUUUUG	0.18107	0.848937	6	6	0	0
chr11	109396819	109396826	+	Gna13-001	protein_coding	ENSMUST00000020930	utr3	Gna13	protein_coding	UCUUUAA	0.222856	0.933162	7	5	0	0
chr11	109399652	109399659	+	Gna13-001	protein_coding	ENSMUST00000020930	utr3	Gna13	protein_coding	UAUUUAA	0.247264	0.904515	33	3	0	0
chr11	109401160	109401167	+	Gna13-001	protein_coding	ENSMUST00000020930	utr3	Gna13	protein_coding	GGUUUUG	0.022593	0.862927	39	19	0	0
chr11	109401173	109401180	+	Gna13-001	protein_coding	ENSMUST00000020930	utr3	Gna13	protein_coding	GAUUUGG	0.191517	0.794306	52	3	0	0
chr11	109401239	109401246	+	Gna13-001	protein_coding	ENSMUST00000020930	utr3	Gna13	protein_coding	CAUUUCA	0.0162269	0.781992	75	16	0	0
chr11	109401271	109401278	+	Gna13-001	protein_coding	ENSMUST00000020930	utr3	Gna13	protein_coding	CCUUUUA	0.0642532	0.908869	40	8	0	0
chr11	109401299	109401306	+	Gna13-001	protein_coding	ENSMUST00000020930	utr3	Gna13	protein_coding	AGUUUGU	0.243465	0.895553	34	3	0	0
chr11	109668238	109668245	+	Prkar1a-001	protein_coding	ENSMUST00000049527	utr3	Prkar1a	protein_coding	AGUUUGA	0.368432	0.867552	10	3	0	0
chr11	109668238	109668245	+	Prkar1a-002	protein_coding	ENSMUST00000106677	utr3	Prkar1a	protein_coding	AGUUUGA	0.368432	0.867552	10	3	0	0
chr11	109668796	109668803	+	Prkar1a-001	protein_coding	ENSMUST00000049527	utr3	Prkar1a	protein_coding	UAUUUUU	0.0741078	0.971353	113	4	0	0
chr11	109668796	109668803	+	Prkar1a-002	protein_coding	ENSMUST00000106677	utr3	Prkar1a	protein_coding	UAUUUUU	0.0741078	0.971353	113	4	0	0
chr11	109668845	109668852	+	Prkar1a-001	protein_coding	ENSMUST00000049527	utr3	Prkar1a	protein_coding	GAUUUCU	0.0587516	0.81391	117	5	1	0
chr11	109668845	109668852	+	Prkar1a-002	protein_coding	ENSMUST00000106677	utr3	Prkar1a	protein_coding	GAUUUCU	0.0587516	0.81391	117	5	1	0
chr11	109669031	109669038	+	Prkar1a-001	protein_coding	ENSMUST00000049527	utr3	Prkar1a	protein_coding	GGUUUUA	0.15853	0.894213	41	4	0	0
chr11	109669031	109669038	+	Prkar1a-002	protein_coding	ENSMUST00000106677	utr3	Prkar1a	protein_coding	GGUUUUA	0.15853	0.894213	41	4	0	0
chr11	109669114	109669121	+	Prkar1a-001	protein_coding	ENSMUST00000049527	utr3	Prkar1a	protein_coding	ACUUUGU	0.0222872	0.914126	107	10	0	0
chr11	109669114	109669121	+	Prkar1a-002	protein_coding	ENSMUST00000106677	utr3	Prkar1a	protein_coding	ACUUUGU	0.0222872	0.914126	107	10	0	0
chr11	112787474	112787481	+	Sox9-001	protein_coding	ENSMUST00000000579	utr3	Sox9	protein_coding	AGUUUUA	0.126428	0.926099	37	5	0	0
chr11	115523270	115523277	-	Sumo2-002	nonsense_mediated_decay	ENSMUST00000021084	utr3	Sumo2	protein_coding	CAUUUAU	0.0472659	0.869386	150	5	0	0
chr11	115523270	115523277	-	Sumo2-004	protein_coding	ENSMUST00000117589	utr3	Sumo2	protein_coding	CAUUUAU	0.0472659	0.869386	150	5	0	0
chr11	115523270	115523277	-	Sumo2-007	protein_coding	ENSMUST00000118155	utr3	Sumo2	protein_coding	CAUUUAU	0.0472659	0.869386	150	5	0	0
chr11	115523270	115523277	-	Sumo2-003	protein_coding	ENSMUST00000121185	utr3	Sumo2	protein_coding	CAUUUAU	0.0472659	0.869386	150	5	0	0
chr11	115523270	115523277	-	Sumo2-001	protein_coding	ENSMUST00000153892	utr3	Sumo2	protein_coding	CAUUUAU	0.0472659	0.869386	150	5	0	0
chr11	115523277	115523284	-	Sumo2-002	nonsense_mediated_decay	ENSMUST00000021084	utr3	Sumo2	protein_coding	UGUUUUU	0.0288397	0.981427	154	7	0	0
chr11	115523277	115523284	-	Sumo2-004	protein_coding	ENSMUST00000117589	utr3	Sumo2	protein_coding	UGUUUUU	0.0288397	0.981427	154	7	0	0
chr11	115523277	115523284	-	Sumo2-007	protein_coding	ENSMUST00000118155	utr3	Sumo2	protein_coding	UGUUUUU	0.0288397	0.981427	154	7	0	0
chr11	115523277	115523284	-	Sumo2-003	protein_coding	ENSMUST00000121185	utr3	Sumo2	protein_coding	UGUUUUU	0.0288397	0.981427	154	7	0	0
chr11	115523277	115523284	-	Sumo2-001	protein_coding	ENSMUST00000153892	utr3	Sumo2	protein_coding	UGUUUUU	0.0288397	0.981427	154	7	0	0
chr11	115523341	115523349	-	Sumo2-002	nonsense_mediated_decay	ENSMUST00000021084	utr3	Sumo2	protein_coding	UGUUUUAA	0.0298354	0.953426	201	6	0	0
chr11	115523341	115523349	-	Sumo2-004	protein_coding	ENSMUST00000117589	utr3	Sumo2	protein_coding	UGUUUUAA	0.0298354	0.953426	201	6	0	0
chr11	115523341	115523349	-	Sumo2-007	protein_coding	ENSMUST00000118155	utr3	Sumo2	protein_coding	UGUUUUAA	0.0298354	0.953426	201	6	0	0
chr11	115523341	115523349	-	Sumo2-003	protein_coding	ENSMUST00000121185	utr3	Sumo2	protein_coding	UGUUUUAA	0.0298354	0.953426	201	6	0	0
chr11	115523341	115523349	-	Sumo2-001	protein_coding	ENSMUST00000153892	utr3	Sumo2	protein_coding	UGUUUUAA	0.0298354	0.953426	201	6	0	0
chr11	115523342	115523349	-	Sumo2-002	nonsense_mediated_decay	ENSMUST00000021084	utr3	Sumo2	protein_coding	UGUUUUA	0.0298354	0.953426	201	6	0	0
chr11	115523342	115523349	-	Sumo2-004	protein_coding	ENSMUST00000117589	utr3	Sumo2	protein_coding	UGUUUUA	0.0298354	0.953426	201	6	0	0
chr11	115523342	115523349	-	Sumo2-007	protein_coding	ENSMUST00000118155	utr3	Sumo2	protein_coding	UGUUUUA	0.0298354	0.953426	201	6	0	0
chr11	115523342	115523349	-	Sumo2-003	protein_coding	ENSMUST00000121185	utr3	Sumo2	protein_coding	UGUUUUA	0.0298354	0.953426	201	6	0	0
chr11	115523342	115523349	-	Sumo2-001	protein_coding	ENSMUST00000153892	utr3	Sumo2	protein_coding	UGUUUUA	0.0298354	0.953426	201	6	0	0
chr11	115523356	115523363	-	Sumo2-002	nonsense_mediated_decay	ENSMUST00000021084	utr3	Sumo2	protein_coding	UAUUUUG	0.0438562	0.912066	169	5	0	0
chr11	115523356	115523363	-	Sumo2-004	protein_coding	ENSMUST00000117589	utr3	Sumo2	protein_coding	UAUUUUG	0.0438562	0.912066	169	5	0	0
chr11	115523356	115523363	-	Sumo2-007	protein_coding	ENSMUST00000118155	utr3	Sumo2	protein_coding	UAUUUUG	0.0438562	0.912066	169	5	0	0
chr11	115523356	115523363	-	Sumo2-003	protein_coding	ENSMUST00000121185	utr3	Sumo2	protein_coding	UAUUUUG	0.0438562	0.912066	169	5	0	0
chr11	115523356	115523363	-	Sumo2-001	protein_coding	ENSMUST00000153892	utr3	Sumo2	protein_coding	UAUUUUG	0.0438562	0.912066	169	5	0	0
chr11	115523506	115523513	-	Sumo2-002	nonsense_mediated_decay	ENSMUST00000021084	utr3	Sumo2	protein_coding	UCUUUUC	0.296667	0.941351	21	3	0	0
chr11	115523506	115523513	-	Sumo2-004	protein_coding	ENSMUST00000117589	utr3	Sumo2	protein_coding	UCUUUUC	0.296667	0.941351	21	3	0	0
chr11	115523506	115523513	-	Sumo2-007	protein_coding	ENSMUST00000118155	utr3	Sumo2	protein_coding	UCUUUUC	0.296667	0.941351	21	3	0	0
chr11	115523506	115523513	-	Sumo2-003	protein_coding	ENSMUST00000121185	utr3	Sumo2	protein_coding	UCUUUUC	0.296667	0.941351	21	3	0	0
chr11	115523506	115523513	-	Sumo2-001	protein_coding	ENSMUST00000153892	utr3	Sumo2	protein_coding	UCUUUUC	0.296667	0.941351	21	3	0	0
chr11	115523596	115523603	-	Sumo2-002	nonsense_mediated_decay	ENSMUST00000021084	utr3	Sumo2	protein_coding	AGUUUUC	0.0260544	0.895452	178	7	0	0
chr11	115523596	115523603	-	Sumo2-004	protein_coding	ENSMUST00000117589	utr3	Sumo2	protein_coding	AGUUUUC	0.0260544	0.895452	178	7	0	0
chr11	115523596	115523603	-	Sumo2-007	protein_coding	ENSMUST00000118155	utr3	Sumo2	protein_coding	AGUUUUC	0.0260544	0.895452	178	7	0	0
chr11	115523596	115523603	-	Sumo2-003	protein_coding	ENSMUST00000121185	utr3	Sumo2	protein_coding	AGUUUUC	0.0260544	0.895452	178	7	0	0
chr11	115523596	115523603	-	Sumo2-001	protein_coding	ENSMUST00000153892	utr3	Sumo2	protein_coding	AGUUUUC	0.0260544	0.895452	178	7	0	0
chr11	115645072	115645079	-	Grb2-001	protein_coding	ENSMUST00000106497	utr3	Grb2	protein_coding	CAUUUUU	0.299412	0.908223	6	4	0	0
chr11	116022531	116022538	-	H3f3b-201	protein_coding	ENSMUST00000016703	utr3	H3f3b	protein_coding	UCUUUAA	0.351468	0.933162	12	3	0	0
chr11	116022531	116022538	-	H3f3b-001	protein_coding	ENSMUST00000106454	utr3	H3f3b	protein_coding	UCUUUAA	0.351468	0.933162	12	3	0	0
chr11	116022815	116022822	-	H3f3b-201	protein_coding	ENSMUST00000016703	utr3	H3f3b	protein_coding	AAUUUAG	0.179918	0.845903	32	4	0	0
chr11	116022815	116022822	-	H3f3b-001	protein_coding	ENSMUST00000106454	utr3	H3f3b	protein_coding	AAUUUAG	0.179918	0.845903	32	4	0	0
chr11	116023082	116023089	-	H3f3b-201	protein_coding	ENSMUST00000016703	utr3	H3f3b	protein_coding	CCUUUUG	0.0777427	0.877583	32	9	1	0
chr11	116023082	116023089	-	H3f3b-001	protein_coding	ENSMUST00000106454	utr3	H3f3b	protein_coding	CCUUUUG	0.0777427	0.877583	32	9	1	0
chr11	116023165	116023172	-	H3f3b-201	protein_coding	ENSMUST00000016703	utr3	H3f3b	protein_coding	GCUUUUC	0.0284381	0.882138	79	10	0	0
chr11	116023165	116023172	-	H3f3b-001	protein_coding	ENSMUST00000106454	utr3	H3f3b	protein_coding	GCUUUUC	0.0284381	0.882138	79	10	0	0
chr11	116023305	116023312	-	H3f3b-201	protein_coding	ENSMUST00000016703	utr3	H3f3b	protein_coding	CAUUUGU	0.0506664	0.849676	88	6	0	0
chr11	116023305	116023312	-	H3f3b-001	protein_coding	ENSMUST00000106454	utr3	H3f3b	protein_coding	CAUUUGU	0.0506664	0.849676	88	6	0	0
chr11	116023305	116023312	-	H3f3b-002	processed_transcript	ENSMUST00000139623	NA	H3f3b	protein_coding	CAUUUGU	0.0506664	0.849676	88	6	0	0
chr11	116438548	116438555	+	Ubald2-001	protein_coding	ENSMUST00000057676	utr3	Ubald2	protein_coding	AAUUUAG	0.0521355	0.845903	125	5	0	0
chr11	116438559	116438566	+	Ubald2-001	protein_coding	ENSMUST00000057676	utr3	Ubald2	protein_coding	UGUUUGU	0.00824709	0.92288	148	19	0	0
chr11	119080562	119080569	-	Cbx4-001	protein_coding	ENSMUST00000026665	utr3	Cbx4	protein_coding	UGUUUGA	0.283389	0.894878	24	3	0	0
chr11	120345901	120345908	-	Actg1-001	protein_coding	ENSMUST00000071555	utr3	Actg1	protein_coding	GGUUUCU	0.13694	0.823985	51	4	0	0
chr11	120345901	120345908	-	Actg1-201	protein_coding	ENSMUST00000106215	utr3	Actg1	protein_coding	GGUUUCU	0.13694	0.823985	51	4	0	0
chr11	120380986	120380993	-	Nploc4-001	protein_coding	ENSMUST00000044271	utr3	Nploc4	protein_coding	UGUUUCU	0.21649	0.883198	8	5	0	0
chr11	120380986	120380993	-	Nploc4-002	protein_coding	ENSMUST00000103017	utr3	Nploc4	protein_coding	UGUUUCU	0.21649	0.883198	8	5	0	0
chr11	120594724	120594731	-	Alyref-001	protein_coding	ENSMUST00000026125	utr3	Alyref	protein_coding	UCUUUUU	0.275292	1	9	4	0	0
chr11	120594724	120594731	-	Alyref-002	processed_transcript	ENSMUST00000155325	NA	Alyref	protein_coding	UCUUUUU	0.275292	1	9	4	0	0
chr11	120764031	120764038	+	Hmga1-rs1-001	protein_coding	ENSMUST00000105046	utr3	Hmga1-rs1	protein_coding	UGUUUUU	0.0395582	0.981427	54	10	0	0
chr11	120764109	120764116	+	Hmga1-rs1-001	protein_coding	ENSMUST00000105046	utr3	Hmga1-rs1	protein_coding	AAUUUGC	0.237604	0.826831	36	3	0	0
chr11	121307848	121307855	+	Foxk2-001	protein_coding	ENSMUST00000106113	utr3	Foxk2	protein_coding	ACUUUGU	0.21649	0.914126	8	5	0	0
chr11	121308452	121308459	+	Foxk2-001	protein_coding	ENSMUST00000106113	utr3	Foxk2	protein_coding	UAUUUUC	0.268517	0.912705	10	4	0	0
chr12	3249558	3249565	-	Rab10-201	protein_coding	ENSMUST00000021001	utr3	Rab10	protein_coding	CAUUUUG	0.0268037	0.848937	126	8	0	0
chr12	8934707	8934714	+	Laptm4a-001	protein_coding	ENSMUST00000020909	cds	Laptm4a	protein_coding	UCUUUUU	0.324328	1	16	3	0	0
chr12	8938330	8938337	+	Laptm4a-001	protein_coding	ENSMUST00000020909	utr3	Laptm4a	protein_coding	GCUUUUG	0.0814579	0.8815	25	8	0	0
chr12	8938379	8938386	+	Laptm4a-001	protein_coding	ENSMUST00000020909	utr3	Laptm4a	protein_coding	ACUUUUU	0.0270546	0.972674	124	8	0	0
chr12	8938484	8938491	+	Laptm4a-001	protein_coding	ENSMUST00000020909	utr3	Laptm4a	protein_coding	ACUUUCU	0.164764	0.874444	63	3	0	0
chr12	8938488	8938495	+	Laptm4a-001	protein_coding	ENSMUST00000020909	utr3	Laptm4a	protein_coding	UCUUUGU	0.156091	0.941453	67	3	0	0
chr12	8938503	8938510	+	Laptm4a-001	protein_coding	ENSMUST00000020909	utr3	Laptm4a	protein_coding	AGUUUAU	0.000938113	0.915264	367	64	1	0
chr12	8938509	8938516	+	Laptm4a-001	protein_coding	ENSMUST00000020909	utr3	Laptm4a	protein_coding	UGUUUUG	0.00408457	0.92214	384	21	1	0
chr12	8938518	8938525	+	Laptm4a-001	protein_coding	ENSMUST00000020909	utr3	Laptm4a	protein_coding	UGUUUGG	0.0108775	0.863593	440	9	1	0
chr12	15792352	15792359	-	Trib2-001	protein_coding	ENSMUST00000020922	utr3	Trib2	protein_coding	UGUUUUG	0.290289	0.92214	7	4	0	0
chr12	15792801	15792808	-	Trib2-001	protein_coding	ENSMUST00000020922	utr3	Trib2	protein_coding	GGUUUUU	0.230134	0.922214	6	5	0	0
chr12	16984726	16984733	+	Rock2-201	protein_coding	ENSMUST00000020904	utr3	Rock2	protein_coding	UAUUUUA	0.408223	0.943352	6	3	0	0
chr12	17284332	17284339	+	Pdia6-001	protein_coding	ENSMUST00000057288	utr3	Pdia6	protein_coding	GCUUUUU	0.149474	0.940787	13	6	0	0
chr12	27336854	27336861	-	Sox11-001	protein_coding	ENSMUST00000079063	utr3	Sox11	protein_coding	UCUUUUU	0.263068	1	29	3	0	0
chr12	27336882	27336889	-	Sox11-001	protein_coding	ENSMUST00000079063	utr3	Sox11	protein_coding	CAUUUUU	0.0873245	0.908223	21	8	0	0
chr12	28631124	28631131	-	Rps7-201	protein_coding	ENSMUST00000074267	cds	Rps7	protein_coding	AGUUUCA	0.000282171	0.82787	1042	119	0	0
chr12	28631140	28631147	-	Rps7-201	protein_coding	ENSMUST00000074267	cds	Rps7	protein_coding	AAUUUUG	0.00344964	0.88474	1059	14	0	0
chr12	30589909	30589916	+	Tmem18-201	protein_coding	ENSMUST00000057151	utr3	Tmem18	protein_coding	CGUUUGA	0.11287	0.831749	17	7	0	0
chr12	32850912	32850919	+	Nampt-201	protein_coding	ENSMUST00000020886	utr3	Nampt	protein_coding	UGUUUAU	0.313371	0.94259	18	3	0	0
chr12	36015221	36015228	-	Tspan13-001	protein_coding	ENSMUST00000020896	utr3	Tspan13	protein_coding	CCUUUUG	0.386239	0.877583	8	3	0	0
chr12	38865807	38865814	+	Etv1-001	protein_coding	ENSMUST00000095767	utr3	Etv1	protein_coding	UCUUUUU	0.0652647	1	65	6	0	0
chr12	38865807	38865814	+	Etv1-002	protein_coding	ENSMUST00000159334	utr3	Etv1	protein_coding	UCUUUUU	0.0652647	1	65	6	0	0
chr12	38865807	38865814	+	Etv1-004	protein_coding	ENSMUST00000160244	utr3	Etv1	protein_coding	UCUUUUU	0.0652647	1	65	6	0	0
chr12	38865807	38865814	+	Etv1-007	protein_coding	ENSMUST00000160701	utr3	Etv1	protein_coding	UCUUUUU	0.0652647	1	65	6	0	0
chr12	38865807	38865814	+	Etv1-006	protein_coding	ENSMUST00000161980	utr3	Etv1	protein_coding	UCUUUUU	0.0652647	1	65	6	0	0
chr12	38865807	38865814	+	Etv1-008	retained_intron	ENSMUST00000162730	NA	Etv1	protein_coding	UCUUUUU	0.0652647	1	65	6	0	0
chr12	44206018	44206025	-	Dnajb9-201	protein_coding	ENSMUST00000015049	utr3	Dnajb9	protein_coding	UCUUUAG	0.0347341	0.901876	160	6	0	0
chr12	44206752	44206759	-	Dnajb9-201	protein_coding	ENSMUST00000015049	utr3	Dnajb9	protein_coding	AAUUUUC	0.12674	0.885378	21	6	0	0
chr12	44207341	44207348	-	Dnajb9-201	protein_coding	ENSMUST00000015049	cds	Dnajb9	protein_coding	GCUUUUA	0.142882	0.912786	15	6	0	0
chr12	46698273	46698280	-	Nova1-201	protein_coding	ENSMUST00000021438	utr3	Nova1	protein_coding	ACUUUUG	0.396528	0.913387	7	3	0	0
chr12	54645734	54645741	-	Sptssa-201	protein_coding	ENSMUST00000056228	utr3	Sptssa	protein_coding	ACUUUGA	0.0447332	0.886125	20	14	0	0
chr12	54646174	54646181	-	Sptssa-201	protein_coding	ENSMUST00000056228	utr3	Sptssa	protein_coding	ACUUUGA	0.299412	0.886125	6	4	0	0
chr12	54860357	54860364	-	Cfl2-201	protein_coding	ENSMUST00000078124	utr3	Cfl2	protein_coding	UGUUUUG	0.0529859	0.92214	121	5	0	0
chr12	54860415	54860422	-	Cfl2-201	protein_coding	ENSMUST00000078124	utr3	Cfl2	protein_coding	UAUUUUG	0.234715	0.912066	37	3	0	0
chr12	54860447	54860454	-	Cfl2-201	protein_coding	ENSMUST00000078124	utr3	Cfl2	protein_coding	UGUUUAC	0.0401377	0.883942	92	7	0	0
chr12	54860453	54860460	-	Cfl2-201	protein_coding	ENSMUST00000078124	utr3	Cfl2	protein_coding	AAUUUAU	0.0392381	0.90519	94	7	0	0
chr12	54860482	54860489	-	Cfl2-201	protein_coding	ENSMUST00000078124	utr3	Cfl2	protein_coding	GGUUUCC	0.0212296	0.765336	252	7	0	0
chr12	54860622	54860630	-	Cfl2-201	protein_coding	ENSMUST00000078124	utr3	Cfl2	protein_coding	ACUUUUUU	0.0234249	0.972674	100	10	0	0
chr12	54860623	54860630	-	Cfl2-201	protein_coding	ENSMUST00000078124	utr3	Cfl2	protein_coding	ACUUUUU	0.00173502	0.972674	100	83	0	0
chr12	54860647	54860654	-	Cfl2-201	protein_coding	ENSMUST00000078124	utr3	Cfl2	protein_coding	GAUUUAA	0.0756114	0.845302	204	3	0	0
chr12	54860942	54860949	-	Cfl2-201	protein_coding	ENSMUST00000078124	utr3	Cfl2	protein_coding	ACUUUUC	0.0751553	0.914025	30	8	0	0
chr12	54861020	54861027	-	Cfl2-201	protein_coding	ENSMUST00000078124	utr3	Cfl2	protein_coding	CCUUUUC	0.251486	0.878222	32	3	0	0
chr12	54861039	54861046	-	Cfl2-201	protein_coding	ENSMUST00000078124	utr3	Cfl2	protein_coding	UGUUUUU	0.170054	0.981427	8	6	0	0
chr12	58959088	58959095	-	Sec23a-001	protein_coding	ENSMUST00000021375	utr3	Sec23a	protein_coding	UGUUUGA	0.00602637	0.894878	83	37	0	0
chr12	58959280	58959287	-	Sec23a-001	protein_coding	ENSMUST00000021375	utr3	Sec23a	protein_coding	UCUUUUU	0.200216	1	11	5	0	0
chr12	58959578	58959586	-	Sec23a-001	protein_coding	ENSMUST00000021375	utr3	Sec23a	protein_coding	GCUUUUUU	0.196257	0.940787	50	3	0	0
chr12	58959579	58959586	-	Sec23a-001	protein_coding	ENSMUST00000021375	utr3	Sec23a	protein_coding	GCUUUUU	0.196257	0.940787	50	3	0	0
chr12	58974608	58974615	-	Sec23a-001	protein_coding	ENSMUST00000021375	cds	Sec23a	protein_coding	GGUUUUC	0.110718	0.863566	18	7	0	0
chr12	58974608	58974615	-	Sec23a-004	protein_coding	ENSMUST00000165134	cds	Sec23a	protein_coding	GGUUUUC	0.110718	0.863566	18	7	0	0
chr12	58974608	58974615	-	Sec23a-005	retained_intron	ENSMUST00000169976	NA	Sec23a	protein_coding	GGUUUUC	0.110718	0.863566	18	7	0	0
chr12	59043219	59043226	-	Trappc6b-201	protein_coding	ENSMUST00000021380	utr3	Trappc6b	protein_coding	UAUUUCU	0.0146764	0.873123	171	11	0	0
chr12	59043331	59043338	-	Trappc6b-201	protein_coding	ENSMUST00000021380	utr3	Trappc6b	protein_coding	AGUUUGU	0.009752	0.895553	98	21	0	0
chr12	59043440	59043447	-	Trappc6b-201	protein_coding	ENSMUST00000021380	utr3	Trappc6b	protein_coding	CAUUUUA	0.182665	0.880222	15	5	0	0
chr12	59043477	59043484	-	Trappc6b-201	protein_coding	ENSMUST00000021380	utr3	Trappc6b	protein_coding	GAUUUCA	0.00885896	0.785909	52	38	0	0
chr12	64787096	64787103	+	Gm6395-201	pseudogene	ENSMUST00000167639	NA	Gm6395	pseudogene	ACUUUUU	0.290289	0.972674	7	4	0	0
chr12	64787515	64787522	+	Gm6395-201	pseudogene	ENSMUST00000167639	NA	Gm6395	pseudogene	GGUUUAG	0.159831	0.82409	22	5	0	0
chr12	69157754	69157761	-	Rps29-001	protein_coding	ENSMUST00000037023	utr3	Rps29	protein_coding	UCUUUGU	0.00147603	0.941453	392	46	0	0
chr12	69198627	69198634	+	9330151L19Rik-201	protein_coding	ENSMUST00000181850	utr3	9330151L19Rik	protein_coding	AAUUUCA	0.18107	0.817796	6	6	0	0
chr12	69373624	69373631	+	Arf6-201	protein_coding	ENSMUST00000050063	utr3	Arf6	protein_coding	GGUUUGA	0.173779	0.835665	59	3	0	0
chr12	69373637	69373644	+	Arf6-201	protein_coding	ENSMUST00000050063	utr3	Arf6	protein_coding	UAUUUCG	0.0499452	0.813837	90	6	0	0
chr12	69373676	69373683	+	Arf6-201	protein_coding	ENSMUST00000050063	utr3	Arf6	protein_coding	CCUUUUU	0.196257	0.93687	50	3	0	0
chr12	70466429	70466436	+	Tmx1-001	protein_coding	ENSMUST00000021471	utr3	Tmx1	protein_coding	CCUUUCC	0.0226117	0.779992	51	16	0	0
chr12	70466926	70466933	+	Tmx1-001	protein_coding	ENSMUST00000021471	utr3	Tmx1	protein_coding	UGUUUAC	0.0774218	0.883942	28	8	0	0
chr12	72101309	72101316	+	Jkamp-001	protein_coding	ENSMUST00000117449	utr3	Jkamp	protein_coding	UAUUUUC	0.195225	0.912705	12	5	0	0
chr12	72794360	72794367	+	Ppm1a-201	protein_coding	ENSMUST00000021514	utr3	Ppm1a	protein_coding	AAUUUUG	0.202698	0.88474	48	3	0	0
chr12	72794395	72794402	+	Ppm1a-201	protein_coding	ENSMUST00000021514	utr3	Ppm1a	protein_coding	UCUUUAU	0.0185434	0.961163	101	12	0	0
chr12	73311891	73311898	+	Slc38a6-002	nonsense_mediated_decay	ENSMUST00000058139	utr3	Slc38a6	protein_coding	UAUUAAU	0.0181874	0.811314	762	5	5	0
chr12	73311891	73311898	+	Slc38a6-004	protein_coding	ENSMUST00000101313	utr3	Slc38a6	protein_coding	UAUUAAU	0.0181874	0.811314	762	5	5	0
chr12	73311891	73311898	+	Slc38a6-005	protein_coding	ENSMUST00000153941	utr3	Slc38a6	protein_coding	UAUUAAU	0.0181874	0.811314	762	5	5	0
chr12	73311904	73311911	+	Slc38a6-002	nonsense_mediated_decay	ENSMUST00000058139	utr3	Slc38a6	protein_coding	CAUUUUU	0.0362748	0.908223	761	3	5	0
chr12	73311904	73311911	+	Slc38a6-004	protein_coding	ENSMUST00000101313	utr3	Slc38a6	protein_coding	CAUUUUU	0.0362281	0.908223	762	3	5	0
chr12	73311904	73311911	+	Slc38a6-005	protein_coding	ENSMUST00000153941	utr3	Slc38a6	protein_coding	CAUUUUU	0.0362281	0.908223	762	3	5	0
chr12	73312056	73312063	+	Slc38a6-002	nonsense_mediated_decay	ENSMUST00000058139	utr3	Slc38a6	protein_coding	ACUUUUU	0.0651322	0.972674	267	3	0	0
chr12	73312056	73312063	+	Slc38a6-004	protein_coding	ENSMUST00000101313	utr3	Slc38a6	protein_coding	ACUUUUU	0.0651322	0.972674	267	3	0	0
chr12	73312056	73312063	+	Slc38a6-005	protein_coding	ENSMUST00000153941	utr3	Slc38a6	protein_coding	ACUUUUU	0.0651322	0.972674	267	3	0	0
chr12	73312149	73312156	+	Slc38a6-002	nonsense_mediated_decay	ENSMUST00000058139	utr3	Slc38a6	protein_coding	UAUUUGU	0.0662367	0.912806	260	3	0	0
chr12	73312149	73312156	+	Slc38a6-004	protein_coding	ENSMUST00000101313	utr3	Slc38a6	protein_coding	UAUUUGU	0.0689658	0.912806	244	3	0	0
chr12	73312149	73312156	+	Slc38a6-005	protein_coding	ENSMUST00000153941	utr3	Slc38a6	protein_coding	UAUUUGU	0.0662367	0.912806	260	3	0	0
chr12	73313626	73313634	+	Slc38a6-005	protein_coding	ENSMUST00000153941	utr3	Slc38a6	protein_coding	AUUAUAUU	0.0243665	0.732805	198	7	0	0
chr12	73313630	73313637	+	Slc38a6-005	protein_coding	ENSMUST00000153941	utr3	Slc38a6	protein_coding	UAUUGUU	0.0781838	0.739723	194	3	0	0
chr12	73313692	73313700	+	Slc38a6-005	protein_coding	ENSMUST00000153941	utr3	Slc38a6	protein_coding	AGUAUAUA	0.191517	0.801169	52	3	0	0
chr12	73945832	73945839	+	Hif1a-001	protein_coding	ENSMUST00000021530	utr3	Hif1a	protein_coding	AAUUUUA	0.234715	0.916025	37	3	0	0
chr12	73945832	73945839	+	Hif1a-003	protein_coding	ENSMUST00000110461	utr3	Hif1a	protein_coding	AAUUUUA	0.234715	0.916025	37	3	0	0
chr12	73945877	73945884	+	Hif1a-001	protein_coding	ENSMUST00000021530	utr3	Hif1a	protein_coding	AGUUUUC	0.283389	0.895452	24	3	0	0
chr12	73945877	73945884	+	Hif1a-003	protein_coding	ENSMUST00000110461	utr3	Hif1a	protein_coding	AGUUUUC	0.283389	0.895452	24	3	0	0
chr12	73945928	73945935	+	Hif1a-001	protein_coding	ENSMUST00000021530	utr3	Hif1a	protein_coding	UCUUUUA	0.203779	0.971999	24	4	0	0
chr12	73945928	73945935	+	Hif1a-003	protein_coding	ENSMUST00000110461	utr3	Hif1a	protein_coding	UCUUUUA	0.203779	0.971999	24	4	0	0
chr12	73946213	73946220	+	Hif1a-001	protein_coding	ENSMUST00000021530	utr3	Hif1a	protein_coding	UCUUUAA	0.0768649	0.933162	40	7	0	0
chr12	73946213	73946220	+	Hif1a-003	protein_coding	ENSMUST00000110461	utr3	Hif1a	protein_coding	UCUUUAA	0.0768649	0.933162	40	7	0	0
chr12	75453393	75453400	-	Ppp2r5e-201	protein_coding	ENSMUST00000021447	utr3	Ppp2r5e	protein_coding	UAUUUAU	0.0789411	0.932516	13	10	0	0
chr12	75714768	75714775	-	Sgpp1-201	protein_coding	ENSMUST00000021450	utr3	Sgpp1	protein_coding	UAUUUGU	0.114498	0.912806	64	4	0	0
chr12	76937307	76937314	-	Max-201	protein_coding	ENSMUST00000082136	utr3	Max	protein_coding	CCUUUAC	0.408223	0.839385	6	3	0	0
chr12	76937307	76937314	-	Max-202	protein_coding	ENSMUST00000110395	utr3	Max	protein_coding	CCUUUAC	0.408223	0.839385	6	3	0	0
chr12	80634115	80634122	-	Erh-001	protein_coding	ENSMUST00000021559	utr3	Erh	protein_coding	CCUUUGU	0.140374	0.878323	8	7	0	0
chr12	80634188	80634195	-	Erh-001	protein_coding	ENSMUST00000021559	utr3	Erh	protein_coding	CAUUUUU	0.205553	0.908223	10	5	0	0
chr12	80634231	80634238	-	Erh-001	protein_coding	ENSMUST00000021559	utr3	Erh	protein_coding	CAUUUUU	0.108476	0.908223	68	4	0	0
chr12	84774980	84774987	+	Isca2-201	protein_coding	ENSMUST00000021667	utr3	Isca2	protein_coding	AAUUUGU	0.244163	0.885479	14	4	0	0
chr12	86881180	86881187	-	Irf2bpl-201	protein_coding	ENSMUST00000038422	utr3	Irf2bpl	protein_coding	GAUUUUG	0.261779	0.852853	11	4	0	0
chr12	86881282	86881289	-	Irf2bpl-201	protein_coding	ENSMUST00000038422	utr3	Irf2bpl	protein_coding	UGUUUGC	0.0179424	0.864231	246	8	0	0
chr12	86881297	86881304	-	Irf2bpl-201	protein_coding	ENSMUST00000038422	utr3	Irf2bpl	protein_coding	UAUUUGG	0.00951526	0.853519	250	13	0	0
chr12	86881355	86881362	-	Irf2bpl-201	protein_coding	ENSMUST00000038422	utr3	Irf2bpl	protein_coding	GGUUUGU	0.359685	0.863667	11	3	0	0
chr12	91556569	91556576	-	Gtf2a1-001	protein_coding	ENSMUST00000021345	utr3	Gtf2a1	protein_coding	GCUUUUG	0.396528	0.8815	7	3	0	0
chr12	91556656	91556663	-	Gtf2a1-001	protein_coding	ENSMUST00000021345	utr3	Gtf2a1	protein_coding	AGUUUUC	0.386239	0.895452	8	3	0	0
chr12	91557455	91557462	-	Gtf2a1-001	protein_coding	ENSMUST00000021345	utr3	Gtf2a1	protein_coding	GCUUUUG	0.351468	0.8815	12	3	0	0
chr12	91558324	91558331	-	Gtf2a1-001	protein_coding	ENSMUST00000021345	utr3	Gtf2a1	protein_coding	ACUUUUU	0.287637	0.972674	23	3	0	0
chr12	96922755	96922762	-	Gm6863-201	processed_pseudogene	ENSMUST00000052882	NA	Gm6863	processed_pseudogene	UCUUUGU	0.386239	0.941453	8	3	0	0
chr12	100206637	100206644	+	Calm1-002	protein_coding	ENSMUST00000001204	utr3	Calm1	protein_coding	AGUUUUA	0.00638493	0.926099	59	45	0	0
chr12	100206637	100206644	+	Calm1-001	protein_coding	ENSMUST00000110082	utr3	Calm1	protein_coding	AGUUUUA	0.00638493	0.926099	59	45	0	0
chr12	100301107	100301114	-	Ttc7b-201	protein_coding	ENSMUST00000062957	utr3	Ttc7b	protein_coding	AAUUUUC	0.222856	0.885378	7	5	0	0
chr12	101044504	101044511	-	Smek1-201	protein_coding	ENSMUST00000048305	cds	Smek1	protein_coding	UGUUUGA	0.00689033	0.894878	48	46	0	0
chr12	101044504	101044511	-	Smek1-202	protein_coding	ENSMUST00000163095	cds	Smek1	protein_coding	UGUUUGA	0.00689033	0.894878	48	46	0	0
chr12	102744858	102744865	+	Tmem251-201	protein_coding	ENSMUST00000057416	cds	Tmem251	protein_coding	UGUUUUU	0.156957	0.981427	11	6	0	0
chr12	102744868	102744875	+	Tmem251-201	protein_coding	ENSMUST00000057416	cds	Tmem251	protein_coding	CCUUUAU	0.261779	0.898033	11	4	0	0
chr12	105838081	105838088	+	Papola-001	protein_coding	ENSMUST00000109901	utr3	Papola	protein_coding	CAUUUUA	0.221303	0.880222	19	4	0	0
chr12	105838081	105838088	+	Papola-004	nonsense_mediated_decay	ENSMUST00000169938	utr3	Papola	protein_coding	CAUUUUA	0.23052	0.880222	17	4	0	0
chr12	108106468	108106476	-	Setd3-001	protein_coding	ENSMUST00000071095	utr3	Setd3	protein_coding	CCUUUUGA	0.172023	0.877583	60	3	0	0
chr12	110873644	110873651	-	Cinp-201	protein_coding	ENSMUST00000043716	utr3	Cinp	protein_coding	ACUUUUU	0.205553	0.972674	10	5	0	0
chr12	111266752	111266759	+	Traf3-001	protein_coding	ENSMUST00000021706	utr3	Traf3	protein_coding	CAUUUGA	0.386239	0.821675	8	3	0	0
chr12	111266752	111266759	+	Traf3-201	protein_coding	ENSMUST00000060274	utr3	Traf3	protein_coding	CAUUUGA	0.386239	0.821675	8	3	0	0
chr12	111266752	111266759	+	Traf3-002	protein_coding	ENSMUST00000117269	utr3	Traf3	protein_coding	CAUUUGA	0.386239	0.821675	8	3	0	0
chr12	111544909	111544916	+	Eif5-202	protein_coding	ENSMUST00000166123	utr3	Eif5	protein_coding	GAUUUUG	0.142882	0.852853	15	6	0	0
chr12	111545518	111545525	+	Eif5-202	protein_coding	ENSMUST00000166123	utr3	Eif5	protein_coding	UGUUUAG	0.255271	0.883303	31	3	0	0
chr12	111545652	111545659	+	Eif5-202	protein_coding	ENSMUST00000166123	utr3	Eif5	protein_coding	UGUUUUU	0.301184	0.981427	20	3	0	0
chr12	111545753	111545760	+	Eif5-202	protein_coding	ENSMUST00000166123	utr3	Eif5	protein_coding	UAUUUUU	0.0641417	0.971353	23	10	0	0
chr12	113145465	113145472	+	Crip2-001	protein_coding	ENSMUST00000084882	utr3	Crip2	protein_coding	ACUUUUG	0.275292	0.913387	9	4	0	0
chr12	115285529	115285536	+	Gm30948-001	lincRNA	ENSMUST00000195683	NA	Gm30948	lincRNA	UGUUUGU	0.231479	0.92288	38	3	0	0
chr13	3556444	3556451	+	Gdi2-201	protein_coding	ENSMUST00000059515	cds	Gdi2	protein_coding	AGUUUGA	0.234732	0.867552	16	4	0	0
chr13	3565422	3565429	+	Gdi2-201	protein_coding	ENSMUST00000059515	utr3	Gdi2	protein_coding	CCUUUGC	0.243465	0.819674	34	3	0	0
chr13	3565523	3565530	+	Gdi2-201	protein_coding	ENSMUST00000059515	utr3	Gdi2	protein_coding	CGUUUUC	0.131451	0.859649	34	5	0	0
chr13	3565532	3565539	+	Gdi2-201	protein_coding	ENSMUST00000059515	utr3	Gdi2	protein_coding	UAUUUUG	0.186964	0.912066	54	3	0	0
chr13	5870232	5870239	+	Klf6-201	protein_coding	ENSMUST00000000080	utr3	Klf6	protein_coding	UCUUUUU	0.0674127	1	27	9	0	0
chr13	5870301	5870308	+	Klf6-201	protein_coding	ENSMUST00000000080	utr3	Klf6	protein_coding	GAUUUUA	0.396528	0.884139	7	3	0	0
chr13	9666388	9666396	+	Dip2c-001	protein_coding	ENSMUST00000174552	utr3	Dip2c	protein_coding	AAUUAAAA	0.210927	0.755987	9	5	0	0
chr13	14611506	14611513	-	Mrpl32-201	protein_coding	ENSMUST00000015816	cds	Mrpl32	protein_coding	UCUUUUG	0.299412	0.940713	6	4	0	0
chr13	17716413	17716421	-	Cdk13-201	protein_coding	ENSMUST00000042365	utr3	Cdk13	protein_coding	CCUUUAUA	0.368432	0.898033	10	3	0	0
chr13	18030356	18030363	-	Vdac3-ps1-201	protein_coding	ENSMUST00000099736	utr3	Vdac3-ps1	protein_coding	GGUUUUG	0.0256256	0.862927	68	12	0	0
chr13	21501011	21501018	-	AL589742.2-201	pseudogene	ENSMUST00000202195	NA	AL589742.2	pseudogene	UCUUUUC	0.198847	0.941351	49	3	0	0
chr13	23581919	23581926	+	Hist1h4d-001	protein_coding	ENSMUST00000102968	utr3	Hist1h4d	protein_coding	CAUUUAU	0.0022088	0.869386	981	22	0	0
chr13	23581923	23581930	+	Hist1h4d-001	protein_coding	ENSMUST00000102968	utr3	Hist1h4d	protein_coding	UAUUUUU	0.00286349	0.971353	988	17	0	0
chr13	23581951	23581958	+	Hist1h4d-001	protein_coding	ENSMUST00000102968	utr3	Hist1h4d	protein_coding	CCUUUUC	0.0107413	0.878222	746	7	0	0
chr13	23740190	23740197	+	Hist1h1c-001	protein_coding	ENSMUST00000040914	utr3	Hist1h1c	protein_coding	ACUUUGU	0.145621	0.914126	47	4	0	0
chr13	23760825	23760832	-	Hist1h4a-001	protein_coding	ENSMUST00000102964	utr3	Hist1h4a	protein_coding	UAUUUUC	0.0260544	0.912705	178	7	0	0
chr13	24802898	24802905	+	BC005537-001	protein_coding	ENSMUST00000019276	utr5	BC005537	protein_coding	AAUUUUC	0.144689	0.885378	7	7	0	0
chr13	24803182	24803189	+	BC005537-001	protein_coding	ENSMUST00000019276	utr5	BC005537	protein_coding	UGUUUCU	0.197575	0.883198	26	4	0	0
chr13	24812884	24812891	+	BC005537-001	protein_coding	ENSMUST00000019276	utr3	BC005537	protein_coding	CAUUUUG	0.368432	0.848937	10	3	0	0
chr13	24813543	24813550	+	BC005537-001	protein_coding	ENSMUST00000019276	utr3	BC005537	protein_coding	GGUUUUU	0.117607	0.922214	15	7	0	0
chr13	24813929	24813936	+	BC005537-001	protein_coding	ENSMUST00000019276	utr3	BC005537	protein_coding	AAUUUGA	0.336701	0.857478	14	3	0	0
chr13	28948959	28948966	-	Sox4-001	protein_coding	ENSMUST00000067230	utr3	Sox4	protein_coding	ACUUUUU	0.336701	0.972674	27	3	1	0
chr13	28949165	28949172	-	Sox4-001	protein_coding	ENSMUST00000067230	utr3	Sox4	protein_coding	UCUUUUU	0.108787	1	11	8	0	0
chr13	28949321	28949328	-	Sox4-001	protein_coding	ENSMUST00000067230	utr3	Sox4	protein_coding	UCUUUGU	0.230134	0.941453	6	5	0	0
chr13	28949973	28949980	-	Sox4-001	protein_coding	ENSMUST00000067230	utr3	Sox4	protein_coding	ACUUUUA	0.283389	0.944672	24	3	0	0
chr13	28950251	28950258	-	Sox4-001	protein_coding	ENSMUST00000067230	utr3	Sox4	protein_coding	UAUUUUU	0.344309	0.971353	13	3	0	0
chr13	35979539	35979546	-	Lyrm4-201	protein_coding	ENSMUST00000053265	utr3	Lyrm4	protein_coding	GCUUUUG	0.0966163	0.8815	16	8	0	0
chr13	36726272	36726279	-	Nrn1-001	protein_coding	ENSMUST00000037623	utr3	Nrn1	protein_coding	UAUUUUG	0.278897	0.912066	25	3	0	0
chr13	41638925	41638932	+	Tmem170b-201	protein_coding	ENSMUST00000129449	utr3	Tmem170b	protein_coding	UGUUUUC	0.18107	0.922779	6	6	0	0
chr13	46675919	46675926	+	C78339-001	protein_coding	ENSMUST00000099547	utr3	C78339	protein_coding	CAUUUAA	0.23052	0.841385	17	4	0	0
chr13	48879522	48879529	-	Fam120a-201	protein_coding	ENSMUST00000060805	utr3	Fam120a	protein_coding	CAUUUUG	0.210927	0.848937	9	5	0	0
chr13	48880339	48880346	-	Fam120a-201	protein_coding	ENSMUST00000060805	utr3	Fam120a	protein_coding	GCUUUGA	0.213251	0.854238	44	3	0	0
chr13	48880439	48880447	-	Fam120a-201	protein_coding	ENSMUST00000060805	utr3	Fam120a	protein_coding	AGUAUAUA	0.151789	0.801169	69	3	0	0
chr13	49203008	49203015	-	1110007C09Rik-201	protein_coding	ENSMUST00000048946	utr3	1110007C09Rik	protein_coding	AAUUUCU	0.154151	0.845797	68	3	0	0
chr13	49203041	49203048	-	1110007C09Rik-201	protein_coding	ENSMUST00000048946	utr3	1110007C09Rik	protein_coding	UCUUUUU	0.0406227	1	121	6	0	0
chr13	51701321	51701328	-	Sema4d-002	protein_coding	ENSMUST00000021900	utr3	Sema4d	protein_coding	GAUUUAC	0.0809324	0.814655	50	6	0	0
chr13	51701321	51701328	-	Sema4d-003	protein_coding	ENSMUST00000110039	utr3	Sema4d	protein_coding	GAUUUAC	0.0809324	0.814655	50	6	0	0
chr13	51701321	51701328	-	Sema4d-001	protein_coding	ENSMUST00000110040	utr3	Sema4d	protein_coding	GAUUUAC	0.0809324	0.814655	50	6	0	0
chr13	51701336	51701343	-	Sema4d-002	protein_coding	ENSMUST00000021900	utr3	Sema4d	protein_coding	CAUUUGU	0.133639	0.849676	33	5	0	0
chr13	51701336	51701343	-	Sema4d-003	protein_coding	ENSMUST00000110039	utr3	Sema4d	protein_coding	CAUUUGU	0.133639	0.849676	33	5	0	0
chr13	51701336	51701343	-	Sema4d-001	protein_coding	ENSMUST00000110040	utr3	Sema4d	protein_coding	CAUUUGU	0.133639	0.849676	33	5	0	0
chr13	51702107	51702114	-	Sema4d-002	protein_coding	ENSMUST00000021900	utr3	Sema4d	protein_coding	UGUUUUA	0.0939084	0.953426	145	3	0	0
chr13	51702107	51702114	-	Sema4d-003	protein_coding	ENSMUST00000110039	utr3	Sema4d	protein_coding	UGUUUUA	0.0939084	0.953426	145	3	0	0
chr13	51702107	51702114	-	Sema4d-001	protein_coding	ENSMUST00000110040	utr3	Sema4d	protein_coding	UGUUUUA	0.0939084	0.953426	145	3	0	0
chr13	52835228	52835235	-	Auh-001	protein_coding	ENSMUST00000021913	utr3	Auh	protein_coding	GCUUUGU	0.396528	0.88224	7	3	0	0
chr13	52835228	52835235	-	Auh-006	nonsense_mediated_decay	ENSMUST00000137064	utr3	Auh	protein_coding	GCUUUGU	0.396528	0.88224	7	3	0	0
chr13	54107137	54107144	+	Sfxn1-201	protein_coding	ENSMUST00000021930	utr3	Sfxn1	protein_coding	UGUUUUU	0.22641	0.981427	18	4	0	0
chr13	54460094	54460101	-	Thoc3-001	protein_coding	ENSMUST00000026990	cds	Thoc3	protein_coding	UGUUUGG	0.0735693	0.863593	11	11	0	0
chr13	54551883	54551890	-	4833439L19Rik-001	protein_coding	ENSMUST00000026989	utr3	4833439L19Rik	protein_coding	AAUUUAA	0.336701	0.877188	14	3	0	0
chr13	54551883	54551890	-	4833439L19Rik-002	protein_coding	ENSMUST00000153065	utr3	4833439L19Rik	protein_coding	AAUUUAA	0.336701	0.877188	14	3	0	0
chr13	55473823	55473830	-	Dbn1-001	protein_coding	ENSMUST00000021950	utr3	Dbn1	protein_coding	AGUUUUA	0.021337	0.926099	26	25	0	0
chr13	55473823	55473830	-	Dbn1-002	protein_coding	ENSMUST00000109923	utr3	Dbn1	protein_coding	AGUUUUA	0.021337	0.926099	26	25	0	0
chr13	55702459	55702466	+	B230219D22Rik-201	protein_coding	ENSMUST00000057844	utr3	B230219D22Rik	protein_coding	UAUUUUA	0.386239	0.943352	8	3	0	0
chr13	55702941	55702948	+	B230219D22Rik-201	protein_coding	ENSMUST00000057844	utr3	B230219D22Rik	protein_coding	GCUUUAA	0.368432	0.873949	10	3	0	0
chr13	55703256	55703263	+	B230219D22Rik-201	protein_coding	ENSMUST00000057844	utr3	B230219D22Rik	protein_coding	UCUUUGA	0.351468	0.913451	12	3	0	0
chr13	55703273	55703280	+	B230219D22Rik-201	protein_coding	ENSMUST00000057844	utr3	B230219D22Rik	protein_coding	CCUUUUU	0.126029	0.93687	12	7	0	0
chr13	56073843	56073850	-	H2afy-001	protein_coding	ENSMUST00000016081	utr3	H2afy	protein_coding	GCUUUAC	0.175575	0.843301	17	5	0	0
chr13	56073843	56073850	-	H2afy-002	protein_coding	ENSMUST00000045788	utr3	H2afy	protein_coding	GCUUUAC	0.175575	0.843301	17	5	0	0
chr13	58126628	58126635	-	Hnrnpa0-201	protein_coding	ENSMUST00000007980	utr3	Hnrnpa0	protein_coding	AAUUUAC	0.200406	0.846541	25	4	0	0
chr13	58126898	58126905	-	Hnrnpa0-201	protein_coding	ENSMUST00000007980	utr3	Hnrnpa0	protein_coding	CAUUUUU	0.0111487	0.908223	108	17	0	0
chr13	58127202	58127209	-	Hnrnpa0-201	protein_coding	ENSMUST00000007980	utr3	Hnrnpa0	protein_coding	UAUUUUU	0.156061	0.971353	42	4	0	0
chr13	58177458	58177465	-	Ubqln1-201	protein_coding	ENSMUST00000058735	utr3	Ubqln1	protein_coding	ACUUUGG	0.0753051	0.854839	15	10	0	0
chr13	58177458	58177465	-	Ubqln1-202	protein_coding	ENSMUST00000076454	utr3	Ubqln1	protein_coding	ACUUUGG	0.0753051	0.854839	15	10	0	0
chr13	58233464	58233471	-	Gkap1-201	protein_coding	ENSMUST00000091579	utr3	Gkap1	protein_coding	UCUUUUG	0.386239	0.940713	8	3	0	0
chr13	58391980	58391987	-	Hnrnpk-002	protein_coding	ENSMUST00000043269	utr3	Hnrnpk	protein_coding	CGUUUUA	0.0663077	0.890296	28	9	0	0
chr13	58391980	58391987	-	Hnrnpk-001	protein_coding	ENSMUST00000116403	utr3	Hnrnpk	protein_coding	CGUUUUA	0.0663077	0.890296	28	9	0	0
chr13	58391980	58391987	-	Hnrnpk-008	protein_coding	ENSMUST00000176207	utr3	Hnrnpk	protein_coding	CGUUUUA	0.0663077	0.890296	28	9	0	0
chr13	58391980	58391987	-	Hnrnpk-020	retained_intron	ENSMUST00000176257	NA	Hnrnpk	protein_coding	CGUUUUA	0.0722802	0.890296	23	9	0	0
chr13	58391980	58391987	-	Hnrnpk-009	protein_coding	ENSMUST00000177019	utr3	Hnrnpk	protein_coding	CGUUUUA	0.0663077	0.890296	28	9	0	0
chr13	58391980	58391987	-	Hnrnpk-018	retained_intron	ENSMUST00000177051	NA	Hnrnpk	protein_coding	CGUUUUA	0.0722802	0.890296	23	9	0	0
chr13	58391980	58391987	-	Hnrnpk-004	protein_coding	ENSMUST00000177497	utr3	Hnrnpk	protein_coding	CGUUUUA	0.0663077	0.890296	28	9	0	0
chr13	58392027	58392034	-	Hnrnpk-002	protein_coding	ENSMUST00000043269	utr3	Hnrnpk	protein_coding	CAUUUGU	0.396528	0.849676	7	3	0	0
chr13	58392027	58392034	-	Hnrnpk-001	protein_coding	ENSMUST00000116403	utr3	Hnrnpk	protein_coding	CAUUUGU	0.396528	0.849676	7	3	0	0
chr13	58392027	58392034	-	Hnrnpk-008	protein_coding	ENSMUST00000176207	utr3	Hnrnpk	protein_coding	CAUUUGU	0.396528	0.849676	7	3	0	0
chr13	58392027	58392034	-	Hnrnpk-020	retained_intron	ENSMUST00000176257	NA	Hnrnpk	protein_coding	CAUUUGU	0.396528	0.849676	7	3	0	0
chr13	58392027	58392034	-	Hnrnpk-009	protein_coding	ENSMUST00000177019	utr3	Hnrnpk	protein_coding	CAUUUGU	0.396528	0.849676	7	3	0	0
chr13	58392027	58392034	-	Hnrnpk-018	retained_intron	ENSMUST00000177051	NA	Hnrnpk	protein_coding	CAUUUGU	0.396528	0.849676	7	3	0	0
chr13	58392027	58392034	-	Hnrnpk-004	protein_coding	ENSMUST00000177497	utr3	Hnrnpk	protein_coding	CAUUUGU	0.396528	0.849676	7	3	0	0
chr13	58392351	58392358	-	Hnrnpk-002	protein_coding	ENSMUST00000043269	utr3	Hnrnpk	protein_coding	UCUUUUU	0.210426	1	22	4	0	0
chr13	58392351	58392358	-	Hnrnpk-001	protein_coding	ENSMUST00000116403	utr3	Hnrnpk	protein_coding	UCUUUUU	0.206973	1	23	4	0	0
chr13	58392351	58392358	-	Hnrnpk-008	protein_coding	ENSMUST00000176207	utr3	Hnrnpk	protein_coding	UCUUUUU	0.210426	1	22	4	0	0
chr13	58392351	58392358	-	Hnrnpk-020	retained_intron	ENSMUST00000176257	NA	Hnrnpk	protein_coding	UCUUUUU	0.210426	1	22	4	0	0
chr13	58392351	58392358	-	Hnrnpk-019	retained_intron	ENSMUST00000176359	NA	Hnrnpk	protein_coding	UCUUUUU	0.210426	1	22	4	0	0
chr13	58392351	58392358	-	Hnrnpk-021	protein_coding	ENSMUST00000176797	utr3	Hnrnpk	protein_coding	UCUUUUU	0.210426	1	22	4	0	0
chr13	58392351	58392358	-	Hnrnpk-009	protein_coding	ENSMUST00000177019	utr3	Hnrnpk	protein_coding	UCUUUUU	0.206973	1	23	4	0	0
chr13	58392351	58392358	-	Hnrnpk-018	retained_intron	ENSMUST00000177051	NA	Hnrnpk	protein_coding	UCUUUUU	0.206973	1	23	4	0	0
chr13	58392351	58392358	-	Hnrnpk-004	protein_coding	ENSMUST00000177497	utr3	Hnrnpk	protein_coding	UCUUUUU	0.206973	1	23	4	0	0
chr13	65065792	65065799	-	Hiatl1-201	protein_coding	ENSMUST00000054730	utr3	Hiatl1	protein_coding	AAUUUUA	0.255467	0.916025	12	4	0	0
chr13	65065792	65065799	-	Hiatl1-001	protein_coding	ENSMUST00000155487	utr3	Hiatl1	protein_coding	AAUUUUA	0.255467	0.916025	12	4	0	0
chr13	66900693	66900700	-	Uqcrb-001	protein_coding	ENSMUST00000021993	utr3	Uqcrb	protein_coding	AGUUAUU	0.124632	0.832899	90	3	0	0
chr13	66900703	66900710	-	Uqcrb-001	protein_coding	ENSMUST00000021993	utr3	Uqcrb	protein_coding	ACUUUUA	0.0993738	0.944672	54	5	0	0
chr13	66908549	66908556	+	Gm10767-002	protein_coding	ENSMUST00000099412	utr3	Gm10767	protein_coding	AGUUUUC	0.122814	0.895452	39	5	0	0
chr13	66908549	66908556	+	Gm10767-001	protein_coding	ENSMUST00000168767	utr3	Gm10767	protein_coding	AGUUUUC	0.122814	0.895452	39	5	0	0
chr13	85215302	85215309	-	Rasa1-001	protein_coding	ENSMUST00000109552	utr3	Rasa1	protein_coding	UCUUUUA	0.0884906	0.971999	44	6	0	0
chr13	89804344	89804351	+	Gm4117-001	processed_transcript	ENSMUST00000044500	NA	Gm4117	processed_transcript	UCUUUUU	0.330639	1	15	3	0	0
chr13	89830775	89830782	+	Gm4117-001	processed_transcript	ENSMUST00000044500	NA	Gm4117	processed_transcript	CAUUUUC	0.0150213	0.849575	37	30	0	0
chr13	94357681	94357688	-	Gm9776-201	protein_coding	ENSMUST00000059598	utr3	Gm9776	protein_coding	GCUUUUA	0.0829104	0.912786	16	9	0	0
chr13	94842729	94842736	+	Tbca-201	protein_coding	ENSMUST00000046644	utr3	Tbca	protein_coding	CAUUUUU	0.0853103	0.908223	182	3	1	0
chr13	94842746	94842753	+	Tbca-201	protein_coding	ENSMUST00000046644	utr3	Tbca	protein_coding	UGUUUUU	0.0152114	0.981427	323	8	1	0
chr13	94842788	94842795	+	Tbca-201	protein_coding	ENSMUST00000046644	utr3	Tbca	protein_coding	UGUUUUC	0.0547697	0.922779	114	5	0	0
chr13	94842830	94842837	+	Tbca-201	protein_coding	ENSMUST00000046644	utr3	Tbca	protein_coding	UCUUUUU	0.069249	1	61	6	0	0
chr13	94842846	94842853	+	Tbca-201	protein_coding	ENSMUST00000046644	utr3	Tbca	protein_coding	CAUUUAU	0.207697	0.869386	46	3	0	0
chr13	95701376	95701383	+	F2rl2-001	protein_coding	ENSMUST00000022182	cds	F2rl2	protein_coding	AAUUUGC	0.0721904	0.826831	58	6	0	0
chr13	95701381	95701388	+	F2rl2-001	protein_coding	ENSMUST00000022182	cds	F2rl2	protein_coding	GCUUUGC	0.164764	0.823591	63	3	0	0
chr13	97130273	97130280	-	Nsa2-201	protein_coding	ENSMUST00000073456	utr3	Nsa2	protein_coding	AGUUUAA	0.408223	0.887262	6	3	0	0
chr13	97250705	97250712	+	Enc1-201	protein_coding	ENSMUST00000041623	utr3	Enc1	protein_coding	GGUUUUU	0.275292	0.922214	9	4	0	0
chr13	97251836	97251843	+	Enc1-201	protein_coding	ENSMUST00000041623	utr3	Enc1	protein_coding	CAUUUUG	0.0254818	0.848937	106	9	0	0
chr13	98273787	98273794	+	Ankra2-004	protein_coding	ENSMUST00000091356	utr3	Ankra2	protein_coding	UCUUUUG	0.230134	0.940713	6	5	0	0
chr13	98309904	98309911	-	Btf3-001	protein_coding	ENSMUST00000022163	utr3	Btf3	protein_coding	UCUUUGC	0.0457452	0.882804	101	6	0	0
chr13	98309904	98309911	-	Btf3-005	retained_intron	ENSMUST00000133461	NA	Btf3	protein_coding	UCUUUGC	0.0461567	0.882804	100	6	0	0
chr13	98309904	98309911	-	Btf3-002	protein_coding	ENSMUST00000152704	utr3	Btf3	protein_coding	UCUUUGC	0.0457452	0.882804	101	6	0	0
chr13	98309927	98309934	-	Btf3-001	protein_coding	ENSMUST00000022163	utr3	Btf3	protein_coding	AGUUUGG	0.00696907	0.836267	308	15	1	0
chr13	98309927	98309934	-	Btf3-005	retained_intron	ENSMUST00000133461	NA	Btf3	protein_coding	AGUUUGG	0.00698929	0.836267	307	15	1	0
chr13	98309927	98309934	-	Btf3-002	protein_coding	ENSMUST00000152704	utr3	Btf3	protein_coding	AGUUUGG	0.00696907	0.836267	308	15	1	0
chr13	98309965	98309972	-	Btf3-001	protein_coding	ENSMUST00000022163	utr3	Btf3	protein_coding	UCUUUGC	0.000217752	0.882804	1058	158	0	0
chr13	98309965	98309972	-	Btf3-005	retained_intron	ENSMUST00000133461	NA	Btf3	protein_coding	UCUUUGC	0.000217752	0.882804	1058	158	0	0
chr13	98309965	98309972	-	Btf3-002	protein_coding	ENSMUST00000152704	utr3	Btf3	protein_coding	UCUUUGC	0.000217752	0.882804	1058	158	0	0
chr13	98309987	98309995	-	Btf3-001	protein_coding	ENSMUST00000022163	utr3	Btf3	protein_coding	AGUUUUCG	0.00386539	0.895452	1280	10	0	0
chr13	98309987	98309995	-	Btf3-005	retained_intron	ENSMUST00000133461	NA	Btf3	protein_coding	AGUUUUCG	0.00386539	0.895452	1280	10	0	0
chr13	98309987	98309995	-	Btf3-003	protein_coding	ENSMUST00000134542	utr3	Btf3	protein_coding	AGUUUUCG	0.00400112	0.895452	1271	10	0	0
chr13	98309987	98309995	-	Btf3-002	protein_coding	ENSMUST00000152704	utr3	Btf3	protein_coding	AGUUUUCG	0.00386539	0.895452	1280	10	0	0
chr13	98309988	98309995	-	Btf3-001	protein_coding	ENSMUST00000022163	utr3	Btf3	protein_coding	AGUUUUC	0.000364902	0.895452	1280	60	0	0
chr13	98309988	98309995	-	Btf3-005	retained_intron	ENSMUST00000133461	NA	Btf3	protein_coding	AGUUUUC	0.000364902	0.895452	1280	60	0	0
chr13	98309988	98309995	-	Btf3-003	protein_coding	ENSMUST00000134542	utr3	Btf3	protein_coding	AGUUUUC	0.000378108	0.895452	1271	60	0	0
chr13	98309988	98309995	-	Btf3-002	protein_coding	ENSMUST00000152704	utr3	Btf3	protein_coding	AGUUUUC	0.000364902	0.895452	1280	60	0	0
chr13	98309994	98310002	-	Btf3-001	protein_coding	ENSMUST00000022163	utr3	Btf3	protein_coding	UCUUUUCA	0.00254437	0.941351	1312	13	0	0
chr13	98309994	98310002	-	Btf3-005	retained_intron	ENSMUST00000133461	NA	Btf3	protein_coding	UCUUUUCA	0.00254437	0.941351	1312	13	0	0
chr13	98309994	98310002	-	Btf3-003	protein_coding	ENSMUST00000134542	utr3	Btf3	protein_coding	UCUUUUCA	0.00258073	0.941351	1303	13	0	0
chr13	98309994	98310002	-	Btf3-002	protein_coding	ENSMUST00000152704	utr3	Btf3	protein_coding	UCUUUUCA	0.00254437	0.941351	1312	13	0	0
chr13	98309995	98310002	-	Btf3-001	protein_coding	ENSMUST00000022163	utr3	Btf3	protein_coding	UCUUUUC	0.000235119	0.941351	1312	87	0	0
chr13	98309995	98310002	-	Btf3-005	retained_intron	ENSMUST00000133461	NA	Btf3	protein_coding	UCUUUUC	0.000235119	0.941351	1312	87	0	0
chr13	98309995	98310002	-	Btf3-003	protein_coding	ENSMUST00000134542	utr3	Btf3	protein_coding	UCUUUUC	0.000238571	0.941351	1303	87	0	0
chr13	98309995	98310002	-	Btf3-002	protein_coding	ENSMUST00000152704	utr3	Btf3	protein_coding	UCUUUUC	0.000235119	0.941351	1312	87	0	0
chr13	98310028	98310035	-	Btf3-001	protein_coding	ENSMUST00000022163	utr3	Btf3	protein_coding	UAUUUUU	0.00853562	0.971353	1422	5	0	0
chr13	98310028	98310035	-	Btf3-005	retained_intron	ENSMUST00000133461	NA	Btf3	protein_coding	UAUUUUU	0.00849432	0.971353	1423	5	0	0
chr13	98310028	98310035	-	Btf3-003	protein_coding	ENSMUST00000134542	utr3	Btf3	protein_coding	UAUUUUU	0.00853562	0.971353	1422	5	0	0
chr13	98310028	98310035	-	Btf3-002	protein_coding	ENSMUST00000152704	utr3	Btf3	protein_coding	UAUUUUU	0.00853562	0.971353	1422	5	0	0
chr13	98310064	98310071	-	Btf3-001	protein_coding	ENSMUST00000022163	utr3	Btf3	protein_coding	UGUUUAU	0.0147688	0.94259	474	7	0	0
chr13	98310064	98310071	-	Btf3-005	retained_intron	ENSMUST00000133461	NA	Btf3	protein_coding	UGUUUAU	0.0147688	0.94259	474	7	0	0
chr13	98310064	98310071	-	Btf3-003	protein_coding	ENSMUST00000134542	utr3	Btf3	protein_coding	UGUUUAU	0.0147688	0.94259	474	7	0	0
chr13	98310064	98310071	-	Btf3-002	protein_coding	ENSMUST00000152704	utr3	Btf3	protein_coding	UGUUUAU	0.0147688	0.94259	474	7	0	0
chr13	98310072	98310079	-	Btf3-001	protein_coding	ENSMUST00000022163	utr3	Btf3	protein_coding	AAUUUUU	0.00368906	0.944027	461	21	0	0
chr13	98310072	98310079	-	Btf3-005	retained_intron	ENSMUST00000133461	NA	Btf3	protein_coding	AAUUUUU	0.00368906	0.944027	461	21	0	0
chr13	98310072	98310079	-	Btf3-003	protein_coding	ENSMUST00000134542	utr3	Btf3	protein_coding	AAUUUUU	0.00368906	0.944027	461	21	0	0
chr13	98310072	98310079	-	Btf3-002	protein_coding	ENSMUST00000152704	utr3	Btf3	protein_coding	AAUUUUU	0.00368906	0.944027	461	21	0	0
chr13	98310080	98310088	-	Btf3-001	protein_coding	ENSMUST00000022163	utr3	Btf3	protein_coding	GCUUUUUA	0.0510495	0.940787	398	3	0	0
chr13	98310080	98310088	-	Btf3-005	retained_intron	ENSMUST00000133461	NA	Btf3	protein_coding	GCUUUUUA	0.0510495	0.940787	398	3	0	0
chr13	98310080	98310088	-	Btf3-003	protein_coding	ENSMUST00000134542	utr3	Btf3	protein_coding	GCUUUUUA	0.0510495	0.940787	398	3	0	0
chr13	98310080	98310088	-	Btf3-002	protein_coding	ENSMUST00000152704	utr3	Btf3	protein_coding	GCUUUUUA	0.0510495	0.940787	398	3	0	0
chr13	98310081	98310088	-	Btf3-001	protein_coding	ENSMUST00000022163	utr3	Btf3	protein_coding	GCUUUUU	0.00254029	0.940787	388	32	0	0
chr13	98310081	98310088	-	Btf3-005	retained_intron	ENSMUST00000133461	NA	Btf3	protein_coding	GCUUUUU	0.00254029	0.940787	388	32	0	0
chr13	98310081	98310088	-	Btf3-003	protein_coding	ENSMUST00000134542	utr3	Btf3	protein_coding	GCUUUUU	0.00254029	0.940787	388	32	0	0
chr13	98310081	98310088	-	Btf3-002	protein_coding	ENSMUST00000152704	utr3	Btf3	protein_coding	GCUUUUU	0.00254029	0.940787	388	32	0	0
chr13	98356625	98356632	+	Foxd1-001	protein_coding	ENSMUST00000105098	utr3	Foxd1	protein_coding	UAUUGUA	0.408223	0.711722	6	3	0	0
chr13	98839573	98839581	-	Tnpo1-002	protein_coding	ENSMUST00000109399	utr3	Tnpo1	protein_coding	UGUUUUUU	0.313371	0.981427	18	3	0	0
chr13	98839573	98839581	-	Tnpo1-001	protein_coding	ENSMUST00000109401	utr3	Tnpo1	protein_coding	UGUUUUUU	0.313371	0.981427	18	3	0	0
chr13	98839574	98839581	-	Tnpo1-002	protein_coding	ENSMUST00000109399	utr3	Tnpo1	protein_coding	UGUUUUU	0.313371	0.981427	18	3	0	0
chr13	98839574	98839581	-	Tnpo1-001	protein_coding	ENSMUST00000109401	utr3	Tnpo1	protein_coding	UGUUUUU	0.313371	0.981427	18	3	0	0
chr13	98841359	98841366	-	Tnpo1-002	protein_coding	ENSMUST00000109399	utr3	Tnpo1	protein_coding	GGUUUUG	0.0166503	0.862927	35	27	0	0
chr13	98841359	98841366	-	Tnpo1-001	protein_coding	ENSMUST00000109401	utr3	Tnpo1	protein_coding	GGUUUUG	0.0166503	0.862927	35	27	0	0
chr13	98841870	98841877	-	Tnpo1-002	protein_coding	ENSMUST00000109399	utr3	Tnpo1	protein_coding	CAUUUAU	0.170054	0.869386	8	6	0	0
chr13	98841870	98841877	-	Tnpo1-001	protein_coding	ENSMUST00000109401	utr3	Tnpo1	protein_coding	CAUUUAU	0.170054	0.869386	8	6	0	0
chr13	98842887	98842894	-	Tnpo1-002	protein_coding	ENSMUST00000109399	utr3	Tnpo1	protein_coding	CCUUUUA	0.152949	0.908869	12	6	0	0
chr13	98842887	98842894	-	Tnpo1-001	protein_coding	ENSMUST00000109401	utr3	Tnpo1	protein_coding	CCUUUUA	0.152949	0.908869	12	6	0	0
chr13	99421581	99421588	-	Map1b-201	protein_coding	ENSMUST00000064762	utr3	Map1b	protein_coding	GCUUUUA	0.0535613	0.912786	21	12	0	0
chr13	99421946	99421953	-	Map1b-201	protein_coding	ENSMUST00000064762	utr3	Map1b	protein_coding	ACUUUAU	0.263068	0.933836	29	3	0	0
chr13	99423136	99423144	-	Map1b-201	protein_coding	ENSMUST00000064762	utr3	Map1b	protein_coding	UAAUAUAU	0.324328	0.791094	16	3	0	0
chr13	99424000	99424007	-	Map1b-201	protein_coding	ENSMUST00000064762	utr3	Map1b	protein_coding	GGUUUUU	0.206973	0.922214	23	4	0	0
chr13	99424014	99424021	-	Map1b-201	protein_coding	ENSMUST00000064762	utr3	Map1b	protein_coding	AGUUUGC	0.157134	0.836905	23	5	0	0
chr13	99424438	99424445	-	Map1b-201	protein_coding	ENSMUST00000064762	utr3	Map1b	protein_coding	GAUUUUU	0.255467	0.91214	12	4	0	0
chr13	100656005	100656012	+	Ak6-201	protein_coding	ENSMUST00000084721	utr3	Ak6	protein_coding	GGUUUUU	0.221303	0.922214	19	4	0	0
chr13	100656005	100656012	+	Ak6-002	protein_coding	ENSMUST00000190729	utr3	Ak6	protein_coding	GGUUUUU	0.221303	0.922214	19	4	0	0
chr13	100656005	100656012	+	Taf9-201	protein_coding	ENSMUST00000167256	utr3	Taf9	protein_coding	GGUUUUU	0.221303	0.922214	19	4	0	0
chr13	100656005	100656012	+	Taf9-001	protein_coding	ENSMUST00000190594	utr3	Taf9	protein_coding	GGUUUUU	0.221303	0.922214	19	4	0	0
chr13	111487726	111487733	-	Gpbp1-002	protein_coding	ENSMUST00000047627	utr5	Gpbp1	protein_coding	GCUUUUU	0.386239	0.940787	8	3	0	0
chr13	111487726	111487733	-	Gpbp1-001	protein_coding	ENSMUST00000091236	utr5	Gpbp1	protein_coding	GCUUUUU	0.386239	0.940787	8	3	0	0
chr13	111487745	111487752	-	Gpbp1-002	protein_coding	ENSMUST00000047627	utr5	Gpbp1	protein_coding	AAUUUUU	0.396528	0.944027	7	3	0	0
chr13	111487825	111487832	-	Gpbp1-002	protein_coding	ENSMUST00000047627	utr5	Gpbp1	protein_coding	CAUUUUC	0.313371	0.849575	18	3	0	0
chr13	111487825	111487832	-	Gpbp1-001	protein_coding	ENSMUST00000091236	utr5	Gpbp1	protein_coding	CAUUUUC	0.313371	0.849575	18	3	0	0
chr13	111716441	111716448	+	Mier3-002	protein_coding	ENSMUST00000047412	utr3	Mier3	protein_coding	ACUUUUA	0.0929121	0.944672	18	8	0	0
chr13	111716441	111716448	+	Mier3-004	protein_coding	ENSMUST00000109271	utr3	Mier3	protein_coding	ACUUUUA	0.0929121	0.944672	18	8	0	0
chr13	111716441	111716448	+	Mier3-001	protein_coding	ENSMUST00000109272	utr3	Mier3	protein_coding	ACUUUUA	0.0929121	0.944672	18	8	0	0
chr13	111716441	111716448	+	Mier3-005	nonsense_mediated_decay	ENSMUST00000137268	utr3	Mier3	protein_coding	ACUUUUA	0.0929121	0.944672	18	8	0	0
chr13	111718130	111718137	+	Mier3-001	protein_coding	ENSMUST00000109272	utr3	Mier3	protein_coding	UAUUUAA	0.275292	0.904515	9	4	0	0
chr13	111718130	111718137	+	Mier3-005	nonsense_mediated_decay	ENSMUST00000137268	utr3	Mier3	protein_coding	UAUUUAA	0.275292	0.904515	9	4	0	0
chr13	111748584	111748591	-	Map3k1-001	protein_coding	ENSMUST00000109267	utr3	Map3k1	protein_coding	ACUUUUU	0.102908	0.972674	51	5	0	0
chr13	119457294	119457302	+	Paip1-001	protein_coding	ENSMUST00000026520	utr3	Paip1	protein_coding	UGUAUAUA	0.147348	0.828495	72	3	0	0
chr13	119457294	119457302	+	Paip1-005	protein_coding	ENSMUST00000109203	utr3	Paip1	protein_coding	UGUAUAUA	0.147348	0.828495	72	3	0	0
chr13	119457294	119457302	+	Paip1-003	protein_coding	ENSMUST00000126957	utr3	Paip1	protein_coding	UGUAUAUA	0.148844	0.828495	71	3	0	0
chr13	119457757	119457764	+	Paip1-001	protein_coding	ENSMUST00000026520	utr3	Paip1	protein_coding	GCUUUGC	0.175575	0.823591	17	5	0	0
chr13	119466886	119466893	+	4833420G17Rik-201	protein_coding	ENSMUST00000026519	cds	4833420G17Rik	protein_coding	GAUUUUC	0.230134	0.853492	6	5	0	0
chr13	119707859	119707866	+	Hmgcs1-201	protein_coding	ENSMUST00000179869	utr3	Hmgcs1	protein_coding	GAUUUAA	0.0285779	0.845302	67	11	0	0
chr14	8799716	8799723	-	Gm9800-201	pseudogene	ENSMUST00000052615	NA	Gm9800	pseudogene	CAUUUUA	0.188555	0.880222	68	4	3	0
chr14	8799722	8799729	-	Gm9800-201	pseudogene	ENSMUST00000052615	NA	Gm9800	pseudogene	UAUUUAC	0.202698	0.873868	48	3	0	0
chr14	8799770	8799777	-	Gm9800-201	pseudogene	ENSMUST00000052615	NA	Gm9800	pseudogene	ACUUUUU	0.114661	0.972674	101	3	0	0
chr14	16430444	16430451	+	Top2b-001	protein_coding	ENSMUST00000017629	cds	Top2b	protein_coding	GAUUUUG	0.344309	0.852853	13	3	0	0
chr14	19873289	19873297	-	Gng2-001	protein_coding	ENSMUST00000160013	utr3	Gng2	protein_coding	UCUAUAUA	0.396528	0.847068	7	3	0	0
chr14	20501163	20501170	-	Ppp3cb-004	protein_coding	ENSMUST00000022355	utr3	Ppp3cb	protein_coding	UGUUUUU	0.190893	0.981427	13	5	0	0
chr14	20501163	20501170	-	Ppp3cb-001	protein_coding	ENSMUST00000159027	utr3	Ppp3cb	protein_coding	UGUUUUU	0.190893	0.981427	13	5	0	0
chr14	20501163	20501170	-	Ppp3cb-003	protein_coding	ENSMUST00000161445	utr3	Ppp3cb	protein_coding	UGUUUUU	0.190893	0.981427	13	5	0	0
chr14	26646911	26646918	+	Arf4-001	protein_coding	ENSMUST00000022429	cds	Arf4	protein_coding	GGUUUUA	0.152949	0.894213	12	6	0	0
chr14	26656172	26656179	+	Arf4-001	protein_coding	ENSMUST00000022429	utr3	Arf4	protein_coding	GGUUUAA	0.126711	0.855376	57	4	0	0
chr14	26656172	26656179	+	Arf4-002	protein_coding	ENSMUST00000112318	utr3	Arf4	protein_coding	GGUUUAA	0.126711	0.855376	57	4	0	0
chr14	26656172	26656179	+	Arf4-003	nonsense_mediated_decay	ENSMUST00000166075	utr3	Arf4	protein_coding	GGUUUAA	0.126711	0.855376	57	4	0	0
chr14	26656172	26656179	+	Arf4-004	processed_transcript	ENSMUST00000171282	NA	Arf4	protein_coding	GGUUUAA	0.126711	0.855376	57	4	0	0
chr14	26656281	26656288	+	Arf4-001	protein_coding	ENSMUST00000022429	utr3	Arf4	protein_coding	GGUUUUU	0.225352	0.922214	40	3	0	0
chr14	26656281	26656288	+	Arf4-002	protein_coding	ENSMUST00000112318	utr3	Arf4	protein_coding	GGUUUUU	0.225352	0.922214	40	3	0	0
chr14	26656281	26656288	+	Arf4-003	nonsense_mediated_decay	ENSMUST00000166075	utr3	Arf4	protein_coding	GGUUUUU	0.225352	0.922214	40	3	0	0
chr14	26656281	26656288	+	Arf4-004	processed_transcript	ENSMUST00000171282	NA	Arf4	protein_coding	GGUUUUU	0.225352	0.922214	40	3	0	0
chr14	26656405	26656412	+	Arf4-001	protein_coding	ENSMUST00000022429	utr3	Arf4	protein_coding	CCUUUGC	0.100669	0.819674	53	5	0	0
chr14	26656405	26656412	+	Arf4-002	protein_coding	ENSMUST00000112318	utr3	Arf4	protein_coding	CCUUUGC	0.100669	0.819674	53	5	0	0
chr14	26656405	26656412	+	Arf4-003	nonsense_mediated_decay	ENSMUST00000166075	utr3	Arf4	protein_coding	CCUUUGC	0.100669	0.819674	53	5	0	0
chr14	26656405	26656412	+	Arf4-004	processed_transcript	ENSMUST00000171282	NA	Arf4	protein_coding	CCUUUGC	0.100669	0.819674	53	5	0	0
chr14	26656725	26656732	+	Arf4-001	protein_coding	ENSMUST00000022429	utr3	Arf4	protein_coding	UGUUUAU	0.287637	0.94259	23	3	0	0
chr14	26656725	26656732	+	Arf4-002	protein_coding	ENSMUST00000112318	utr3	Arf4	protein_coding	UGUUUAU	0.287637	0.94259	23	3	0	0
chr14	26656725	26656732	+	Arf4-003	nonsense_mediated_decay	ENSMUST00000166075	utr3	Arf4	protein_coding	UGUUUAU	0.287637	0.94259	23	3	0	0
chr14	26656725	26656732	+	Arf4-004	processed_transcript	ENSMUST00000171282	NA	Arf4	protein_coding	UGUUUAU	0.287637	0.94259	23	3	0	0
chr14	26656787	26656794	+	Arf4-001	protein_coding	ENSMUST00000022429	utr3	Arf4	protein_coding	AGUUUUC	0.128149	0.895452	86	3	0	0
chr14	29218019	29218026	+	Gm6043-201	processed_pseudogene	ENSMUST00000099961	NA	Gm6043	processed_pseudogene	UCUUUGG	0.0550188	0.882166	15	13	0	0
chr14	29974692	29974699	+	Selk-001	protein_coding	ENSMUST00000112268	utr3	Selk	protein_coding	UCUUUUU	0.203779	1	24	4	0	0
chr14	29974727	29974734	+	Selk-001	protein_coding	ENSMUST00000112268	utr3	Selk	protein_coding	AGUUUUA	0.122719	0.926099	59	4	0	0
chr14	29974970	29974977	+	Selk-001	protein_coding	ENSMUST00000112268	utr3	Selk	protein_coding	ACUUUGC	0.287637	0.855478	23	3	0	0
chr14	31119205	31119212	+	Pbrm1-006	protein_coding	ENSMUST00000022471	utr3	Pbrm1	protein_coding	GGUUUUG	0.213251	0.862927	44	3	0	0
chr14	31119205	31119212	+	Pbrm1-012	protein_coding	ENSMUST00000090214	utr3	Pbrm1	protein_coding	GGUUUUG	0.213251	0.862927	44	3	0	0
chr14	31119205	31119212	+	Pbrm1-001	protein_coding	ENSMUST00000112095	utr3	Pbrm1	protein_coding	GGUUUUG	0.213251	0.862927	44	3	0	0
chr14	31119223	31119230	+	Pbrm1-006	protein_coding	ENSMUST00000022471	utr3	Pbrm1	protein_coding	GGUUUUC	0.216576	0.863566	43	3	0	0
chr14	31119223	31119230	+	Pbrm1-012	protein_coding	ENSMUST00000090214	utr3	Pbrm1	protein_coding	GGUUUUC	0.216576	0.863566	43	3	0	0
chr14	31119223	31119230	+	Pbrm1-001	protein_coding	ENSMUST00000112095	utr3	Pbrm1	protein_coding	GGUUUUC	0.216576	0.863566	43	3	0	0
chr14	31509636	31509643	+	Eaf1-201	protein_coding	ENSMUST00000022446	utr3	Eaf1	protein_coding	UCUUUCA	0.137212	0.873769	17	6	0	0
chr14	34411739	34411746	-	Bmpr1a-001	protein_coding	ENSMUST00000049005	utr3	Bmpr1a	protein_coding	GAUUUGG	0.408223	0.794306	6	3	0	0
chr14	34413312	34413319	-	Bmpr1a-001	protein_coding	ENSMUST00000049005	utr3	Bmpr1a	protein_coding	UCUUUUG	0.408223	0.940713	6	3	0	0
chr14	34413559	34413566	-	Bmpr1a-001	protein_coding	ENSMUST00000049005	utr3	Bmpr1a	protein_coding	GCUUUUA	0.230134	0.912786	6	5	0	0
chr14	37121297	37121304	-	Ghitm-201	protein_coding	ENSMUST00000042564	utr3	Ghitm	protein_coding	CCUUUGC	0.18107	0.819674	6	6	0	0
chr14	37121297	37121304	-	Ghitm-202	protein_coding	ENSMUST00000165649	utr3	Ghitm	protein_coding	CCUUUGC	0.18107	0.819674	6	6	0	0
chr14	37121983	37121990	-	Ghitm-201	protein_coding	ENSMUST00000042564	utr3	Ghitm	protein_coding	CCUUUUC	0.306629	0.878222	19	3	0	0
chr14	37121983	37121990	-	Ghitm-202	protein_coding	ENSMUST00000165649	utr3	Ghitm	protein_coding	CCUUUUC	0.306629	0.878222	19	3	0	0
chr14	43931539	43931546	+	Gm8113-001	protein_coding	ENSMUST00000160298	cds	Gm8113	protein_coding	CCUUUUC	0.408223	0.878222	6	3	0	0
chr14	45283680	45283687	-	Ero1l-201	protein_coding	ENSMUST00000022378	utr3	Ero1l	protein_coding	UCUUUUC	0.0533065	0.941351	42	9	0	0
chr14	45284083	45284090	-	Ero1l-201	protein_coding	ENSMUST00000022378	utr3	Ero1l	protein_coding	CCUUUGU	0.344309	0.878323	13	3	0	0
chr14	45284446	45284453	-	Ero1l-201	protein_coding	ENSMUST00000022378	utr3	Ero1l	protein_coding	UAUUUAU	0.12674	0.932516	21	6	0	0
chr14	45284517	45284524	-	Ero1l-201	protein_coding	ENSMUST00000022378	utr3	Ero1l	protein_coding	ACUUUAC	0.195225	0.875188	12	5	0	0
chr14	45285019	45285026	-	Ero1l-201	protein_coding	ENSMUST00000022378	utr3	Ero1l	protein_coding	UGUUUUU	0.324328	0.981427	16	3	0	0
chr14	45348926	45348933	+	Psmc6-201	protein_coding	ENSMUST00000022380	utr3	Psmc6	protein_coding	GCUUUUC	0.200406	0.882138	25	4	0	0
chr14	45348934	45348941	+	Psmc6-201	protein_coding	ENSMUST00000022380	utr3	Psmc6	protein_coding	UAUUUGC	0.171706	0.854157	35	4	0	0
chr14	45376549	45376556	-	Gnpnat1-201	protein_coding	ENSMUST00000046191	utr3	Gnpnat1	protein_coding	GAUUUUU	0.408223	0.91214	6	3	0	0
chr14	45377160	45377167	-	Gnpnat1-201	protein_coding	ENSMUST00000046191	utr3	Gnpnat1	protein_coding	CCUUUUC	0.203779	0.878222	24	4	0	0
chr14	45377426	45377433	-	Gnpnat1-201	protein_coding	ENSMUST00000046191	utr3	Gnpnat1	protein_coding	UCUUUUU	0.351468	1	12	3	0	0
chr14	45377525	45377532	-	Gnpnat1-201	protein_coding	ENSMUST00000046191	utr3	Gnpnat1	protein_coding	ACUUUAU	0.172348	0.933836	18	5	0	0
chr14	45377616	45377623	-	Gnpnat1-201	protein_coding	ENSMUST00000046191	utr3	Gnpnat1	protein_coding	GCUUUUC	0.165572	0.882138	9	6	0	0
chr14	45378108	45378115	-	Gnpnat1-201	protein_coding	ENSMUST00000046191	utr3	Gnpnat1	protein_coding	AGUUUGU	0.259534	0.895553	30	3	0	0
chr14	45459190	45459197	-	Fermt2-001	protein_coding	ENSMUST00000045905	utr3	Fermt2	protein_coding	CAUUUUG	0.0934584	0.848937	58	5	0	0
chr14	46776346	46776353	-	Cnih1-001	protein_coding	ENSMUST00000015903	utr3	Cnih1	protein_coding	UGUUUUC	0.396528	0.922779	7	3	0	0
chr14	46776346	46776353	-	Cnih1-002	nonsense_mediated_decay	ENSMUST00000146629	utr3	Cnih1	protein_coding	UGUUUUC	0.396528	0.922779	7	3	0	0
chr14	47103552	47103559	+	Samd4-201	protein_coding	ENSMUST00000100672	utr3	Samd4	protein_coding	ACUUUUU	0.239538	0.972674	15	4	0	0
chr14	47103552	47103559	+	Samd4-002	protein_coding	ENSMUST00000137543	utr3	Samd4	protein_coding	ACUUUUU	0.239538	0.972674	15	4	0	0
chr14	52074430	52074438	-	Hnrnpc-201	protein_coding	ENSMUST00000111610	utr3	Hnrnpc	protein_coding	CAAUUUUU	0.283389	0.944027	24	3	0	0
chr14	52074430	52074438	-	Hnrnpc-202	protein_coding	ENSMUST00000164655	utr3	Hnrnpc	protein_coding	CAAUUUUU	0.283389	0.944027	24	3	0	0
chr14	52074432	52074439	-	Hnrnpc-201	protein_coding	ENSMUST00000111610	utr3	Hnrnpc	protein_coding	ACAAUUU	0.0384378	0.735604	24	15	0	0
chr14	52074432	52074439	-	Hnrnpc-202	protein_coding	ENSMUST00000164655	utr3	Hnrnpc	protein_coding	ACAAUUU	0.0384378	0.735604	24	15	0	0
chr14	52074801	52074808	-	Hnrnpc-201	protein_coding	ENSMUST00000111610	utr3	Hnrnpc	protein_coding	GGUUUUU	0.268517	0.922214	10	4	0	0
chr14	52074801	52074808	-	Hnrnpc-202	protein_coding	ENSMUST00000164655	utr3	Hnrnpc	protein_coding	GGUUUUU	0.268517	0.922214	10	4	0	0
chr14	52074846	52074853	-	Hnrnpc-201	protein_coding	ENSMUST00000111610	utr3	Hnrnpc	protein_coding	GCUUUAA	0.0846169	0.873949	65	5	0	0
chr14	52074846	52074853	-	Hnrnpc-202	protein_coding	ENSMUST00000164655	utr3	Hnrnpc	protein_coding	GCUUUAA	0.0835233	0.873949	66	5	0	0
chr14	52074852	52074859	-	Hnrnpc-201	protein_coding	ENSMUST00000111610	utr3	Hnrnpc	protein_coding	AGUUUUG	0.0661365	0.894814	64	6	0	0
chr14	52074852	52074859	-	Hnrnpc-202	protein_coding	ENSMUST00000164655	utr3	Hnrnpc	protein_coding	AGUUUUG	0.0661365	0.894814	64	6	0	0
chr14	52074894	52074901	-	Hnrnpc-201	protein_coding	ENSMUST00000111610	utr3	Hnrnpc	protein_coding	CCUUUGA	0.0777318	0.850321	106	4	0	0
chr14	52074894	52074901	-	Hnrnpc-202	protein_coding	ENSMUST00000164655	utr3	Hnrnpc	protein_coding	CCUUUGA	0.0777318	0.850321	106	4	0	0
chr14	54292974	54292981	-	RP24-378G4.3-001	TEC	ENSMUST00000199958	NA	RP24-378G4.3	TEC	GAUUUUA	0.154061	0.884139	43	4	0	0
chr14	57698032	57698040	+	Gm20430-001	processed_pseudogene	ENSMUST00000172474	NA	Gm20430	processed_pseudogene	ACUUUUGA	0.198847	0.913387	49	3	0	0
chr14	57802165	57802172	+	Sap18-002	protein_coding	ENSMUST00000111267	utr3	Sap18	protein_coding	CCUUUAA	0.318787	0.870032	17	3	0	0
chr14	57802165	57802172	+	Sap18-003	protein_coding	ENSMUST00000111268	utr3	Sap18	protein_coding	CCUUUAA	0.318787	0.870032	17	3	0	0
chr14	57802165	57802172	+	Sap18-001	protein_coding	ENSMUST00000128764	utr3	Sap18	protein_coding	CCUUUAA	0.318787	0.870032	17	3	0	0
chr14	57802171	57802178	+	Sap18-002	protein_coding	ENSMUST00000111267	utr3	Sap18	protein_coding	AAUUUUC	0.0556548	0.885378	19	12	0	0
chr14	57802171	57802178	+	Sap18-003	protein_coding	ENSMUST00000111268	utr3	Sap18	protein_coding	AAUUUUC	0.0556548	0.885378	19	12	0	0
chr14	57802171	57802178	+	Sap18-001	protein_coding	ENSMUST00000128764	utr3	Sap18	protein_coding	AAUUUUC	0.0556548	0.885378	19	12	0	0
chr14	57832967	57832974	-	Zdhhc20-201	protein_coding	ENSMUST00000089473	utr3	Zdhhc20	protein_coding	AGUUUGA	0.165572	0.867552	9	6	0	0
chr14	60301852	60301859	+	Mtmr6-201	protein_coding	ENSMUST00000022563	utr3	Mtmr6	protein_coding	UAUUUCU	0.009255	0.873123	42	41	0	0
chr14	63142907	63142914	+	Ctsb-201	protein_coding	ENSMUST00000006235	utr3	Ctsb	protein_coding	GCUUUGU	0.0120408	0.88224	56	27	0	0
chr14	66311035	66311042	+	Trim35-001	protein_coding	ENSMUST00000022623	utr3	Trim35	protein_coding	GAUUUUC	0.131438	0.853492	19	6	0	0
chr14	66803478	66803485	-	Dpysl2-001	protein_coding	ENSMUST00000022629	utr3	Dpysl2	protein_coding	UCUUUUU	0.0858497	1	22	8	0	0
chr14	66868434	66868441	-	Dpysl2-001	protein_coding	ENSMUST00000022629	utr5	Dpysl2	protein_coding	UCUUUUU	0.133639	1	33	5	0	0
chr14	66986462	66986469	-	Bnip3l-002	protein_coding	ENSMUST00000022634	utr3	Bnip3l	protein_coding	GAUUUUG	0.408223	0.852853	6	3	0	0
chr14	66986462	66986469	-	Bnip3l-001	protein_coding	ENSMUST00000111115	utr3	Bnip3l	protein_coding	GAUUUUG	0.408223	0.852853	6	3	0	0
chr14	75847322	75847330	+	Tpt1-001	protein_coding	ENSMUST00000110894	cds	Tpt1	protein_coding	GAUUUUCU	0.176377	0.853492	58	3	0	0
chr14	75847322	75847330	+	Tpt1-005	processed_transcript	ENSMUST00000134040	NA	Tpt1	protein_coding	GAUUUUCU	0.176377	0.853492	58	3	0	0
chr14	75847322	75847330	+	Tpt1-002	protein_coding	ENSMUST00000142061	cds	Tpt1	protein_coding	GAUUUUCU	0.176377	0.853492	58	3	0	0
chr14	75847327	75847334	+	Tpt1-001	protein_coding	ENSMUST00000110894	cds	Tpt1	protein_coding	UCUUUAA	0.040035	0.933162	73	8	0	0
chr14	75847327	75847334	+	Tpt1-005	processed_transcript	ENSMUST00000134040	NA	Tpt1	protein_coding	UCUUUAA	0.040035	0.933162	73	8	0	0
chr14	75847327	75847334	+	Tpt1-002	protein_coding	ENSMUST00000142061	cds	Tpt1	protein_coding	UCUUUAA	0.040035	0.933162	73	8	0	0
chr14	75848194	75848201	+	Tpt1-001	protein_coding	ENSMUST00000110894	utr3	Tpt1	protein_coding	GCUUUUA	0.00275302	0.912786	188	44	0	0
chr14	75848194	75848202	+	Tpt1-001	protein_coding	ENSMUST00000110894	utr3	Tpt1	protein_coding	GCUUUUAU	0.0797648	0.912786	188	3	0	0
chr14	75848194	75848201	+	Tpt1-005	processed_transcript	ENSMUST00000134040	NA	Tpt1	protein_coding	GCUUUUA	0.00275302	0.912786	188	44	0	0
chr14	75848194	75848202	+	Tpt1-005	processed_transcript	ENSMUST00000134040	NA	Tpt1	protein_coding	GCUUUUAU	0.0797648	0.912786	188	3	0	0
chr14	75848194	75848201	+	Tpt1-002	protein_coding	ENSMUST00000142061	utr3	Tpt1	protein_coding	GCUUUUA	0.00275302	0.912786	188	44	0	0
chr14	75848194	75848202	+	Tpt1-002	protein_coding	ENSMUST00000142061	utr3	Tpt1	protein_coding	GCUUUUAU	0.0797648	0.912786	188	3	0	0
chr14	75848199	75848206	+	Tpt1-001	protein_coding	ENSMUST00000110894	utr3	Tpt1	protein_coding	UAUUUUG	0.0741021	0.912066	211	3	0	0
chr14	75848199	75848206	+	Tpt1-005	processed_transcript	ENSMUST00000134040	NA	Tpt1	protein_coding	UAUUUUG	0.0741021	0.912066	211	3	0	0
chr14	75848199	75848206	+	Tpt1-002	protein_coding	ENSMUST00000142061	utr3	Tpt1	protein_coding	UAUUUUG	0.0741021	0.912066	211	3	0	0
chr14	75848211	75848218	+	Tpt1-001	protein_coding	ENSMUST00000110894	utr3	Tpt1	protein_coding	GAUUUAU	0.0457472	0.873303	260	4	0	0
chr14	75848211	75848218	+	Tpt1-005	processed_transcript	ENSMUST00000134040	NA	Tpt1	protein_coding	GAUUUAU	0.0457472	0.873303	260	4	0	0
chr14	75848211	75848218	+	Tpt1-002	protein_coding	ENSMUST00000142061	utr3	Tpt1	protein_coding	GAUUUAU	0.0457472	0.873303	260	4	0	0
chr14	75848215	75848222	+	Tpt1-001	protein_coding	ENSMUST00000110894	utr3	Tpt1	protein_coding	UAUUUGG	0.102001	0.853519	122	3	0	0
chr14	75848215	75848222	+	Tpt1-005	processed_transcript	ENSMUST00000134040	NA	Tpt1	protein_coding	UAUUUGG	0.102001	0.853519	122	3	0	0
chr14	75848215	75848222	+	Tpt1-002	protein_coding	ENSMUST00000142061	utr3	Tpt1	protein_coding	UAUUUGG	0.102001	0.853519	122	3	0	0
chr14	89896420	89896427	-	Gm10110-201	protein_coding	ENSMUST00000081204	utr3	Gm10110	protein_coding	CAUUUUG	0.368432	0.848937	10	3	0	0
chr14	99034644	99034652	-	Mzt1-201	protein_coding	ENSMUST00000042662	utr3	Mzt1	protein_coding	CAUUUUUA	0.270463	0.908223	27	3	0	0
chr14	103704434	103704441	+	Slain1-001	protein_coding	ENSMUST00000069443	utr3	Slain1	protein_coding	UAUUUUU	0.282293	0.971353	8	4	0	0
chr14	103704434	103704441	+	Slain1-003	protein_coding	ENSMUST00000159456	utr3	Slain1	protein_coding	UAUUUUU	0.282293	0.971353	8	4	0	0
chr14	105308495	105308502	+	Ndfip2-004	retained_intron	ENSMUST00000127286	NA	Ndfip2	protein_coding	AAUUUUA	0.213777	0.916025	21	4	0	0
chr14	105308495	105308502	+	Ndfip2-003	protein_coding	ENSMUST00000138283	utr3	Ndfip2	protein_coding	AAUUUUA	0.213777	0.916025	21	4	0	0
chr14	105308495	105308502	+	Ndfip2-006	processed_transcript	ENSMUST00000149358	NA	Ndfip2	protein_coding	AAUUUUA	0.213777	0.916025	21	4	0	0
chr14	105308495	105308502	+	Ndfip2-005	retained_intron	ENSMUST00000149781	NA	Ndfip2	protein_coding	AAUUUUA	0.213777	0.916025	21	4	0	0
chr14	105308495	105308502	+	Ndfip2-001	protein_coding	ENSMUST00000181969	utr3	Ndfip2	protein_coding	AAUUUUA	0.213777	0.916025	21	4	0	0
chr14	105892033	105892040	-	Spry2-201	protein_coding	ENSMUST00000022709	utr3	Spry2	protein_coding	CCUUUUA	0.221303	0.908869	19	4	0	0
chr14	120430171	120430178	+	Mbnl2-201	protein_coding	ENSMUST00000088419	utr3	Mbnl2	protein_coding	UAUUAUA	0.230134	0.82215	6	5	0	0
chr14	120430171	120430178	+	Mbnl2-202	protein_coding	ENSMUST00000167459	utr3	Mbnl2	protein_coding	UAUUAUA	0.230134	0.82215	6	5	0	0
chr14	120430860	120430867	+	Mbnl2-201	protein_coding	ENSMUST00000088419	utr3	Mbnl2	protein_coding	ACUUUUU	0.0619224	0.972674	25	10	0	0
chr14	120430860	120430867	+	Mbnl2-202	protein_coding	ENSMUST00000167459	utr3	Mbnl2	protein_coding	ACUUUUU	0.0619224	0.972674	25	10	0	0
chr14	120431024	120431031	+	Mbnl2-201	protein_coding	ENSMUST00000088419	utr3	Mbnl2	protein_coding	UAUUUUC	0.2284	0.912705	39	3	0	0
chr14	120431024	120431031	+	Mbnl2-202	protein_coding	ENSMUST00000167459	utr3	Mbnl2	protein_coding	UAUUUUC	0.2284	0.912705	39	3	0	0
chr14	120431034	120431041	+	Mbnl2-201	protein_coding	ENSMUST00000088419	utr3	Mbnl2	protein_coding	CCUUUAA	0.2284	0.870032	39	3	0	0
chr14	120431034	120431041	+	Mbnl2-202	protein_coding	ENSMUST00000167459	utr3	Mbnl2	protein_coding	CCUUUAA	0.2284	0.870032	39	3	0	0
chr14	120947880	120947887	+	Ipo5-201	protein_coding	ENSMUST00000032898	utr3	Ipo5	protein_coding	GAUUUCU	0.275292	0.81391	9	4	0	0
chr15	5181386	5181393	+	Prkaa1-201	protein_coding	ENSMUST00000051186	utr3	Prkaa1	protein_coding	GAUUUUG	0.290289	0.852853	7	4	0	0
chr15	11984041	11984048	-	Sub1-001	protein_coding	ENSMUST00000022816	utr3	Sub1	protein_coding	AGUUUAU	0.0233614	0.915264	297	6	0	0
chr15	11984092	11984099	-	Sub1-001	protein_coding	ENSMUST00000022816	utr3	Sub1	protein_coding	ACUUUUU	0.012466	0.972674	104	16	0	0
chr15	11984092	11984099	-	Sub1-002	protein_coding	ENSMUST00000110504	utr3	Sub1	protein_coding	ACUUUUU	0.0129407	0.972674	99	16	0	0
chr15	11984144	11984151	-	Sub1-001	protein_coding	ENSMUST00000022816	utr3	Sub1	protein_coding	UGUUUUC	0.0151586	0.922779	154	12	1	0
chr15	11984144	11984151	-	Sub1-002	protein_coding	ENSMUST00000110504	utr3	Sub1	protein_coding	UGUUUUC	0.0151586	0.922779	154	12	1	0
chr15	11984158	11984165	-	Sub1-001	protein_coding	ENSMUST00000022816	utr3	Sub1	protein_coding	UGUUUUC	0.079398	0.922779	116	4	1	0
chr15	11984158	11984165	-	Sub1-002	protein_coding	ENSMUST00000110504	utr3	Sub1	protein_coding	UGUUUUC	0.0797131	0.922779	115	4	1	0
chr15	11984163	11984170	-	Sub1-001	protein_coding	ENSMUST00000022816	utr3	Sub1	protein_coding	GCUUUUG	0.059585	0.8815	114	5	1	0
chr15	11984163	11984170	-	Sub1-002	protein_coding	ENSMUST00000110504	utr3	Sub1	protein_coding	GCUUUUG	0.059585	0.8815	114	5	1	0
chr15	12184359	12184366	+	Zfr-001	protein_coding	ENSMUST00000122941	utr3	Zfr	protein_coding	CCUUUUU	0.351468	0.93687	12	3	0	0
chr15	12184359	12184366	+	Zfr-003	processed_transcript	ENSMUST00000140787	NA	Zfr	protein_coding	CCUUUUU	0.351468	0.93687	12	3	0	0
chr15	12184359	12184366	+	Zfr-002	nonsense_mediated_decay	ENSMUST00000157034	utr3	Zfr	protein_coding	CCUUUUU	0.351468	0.93687	12	3	0	0
chr15	12184416	12184423	+	Zfr-001	protein_coding	ENSMUST00000122941	utr3	Zfr	protein_coding	UCUUUUA	0.114943	0.971999	9	8	0	0
chr15	12184416	12184423	+	Zfr-003	processed_transcript	ENSMUST00000140787	NA	Zfr	protein_coding	UCUUUUA	0.114943	0.971999	9	8	0	0
chr15	12184416	12184423	+	Zfr-002	nonsense_mediated_decay	ENSMUST00000157034	utr3	Zfr	protein_coding	UCUUUUA	0.114943	0.971999	9	8	0	0
chr15	12350317	12350324	+	Golph3-201	protein_coding	ENSMUST00000059680	utr3	Golph3	protein_coding	AAUUUUU	0.100914	0.944027	75	4	0	0
chr15	12351174	12351181	+	Golph3-201	protein_coding	ENSMUST00000059680	utr3	Golph3	protein_coding	ACUUUAG	0.239538	0.87455	15	4	0	0
chr15	12809799	12809806	-	6030458C11Rik-201	protein_coding	ENSMUST00000057256	utr3	6030458C11Rik	protein_coding	CGUUUGU	0.299412	0.85975	6	4	0	0
chr15	34141514	34141521	+	Mtdh-001	protein_coding	ENSMUST00000022865	utr3	Mtdh	protein_coding	UGUUUAU	0.359685	0.94259	11	3	0	0
chr15	34141637	34141644	+	Mtdh-001	protein_coding	ENSMUST00000022865	utr3	Mtdh	protein_coding	ACUUUUG	0.386239	0.913387	8	3	0	0
chr15	34273266	34273273	+	Laptm4b-201	protein_coding	ENSMUST00000022867	cds	Laptm4b	protein_coding	UCUUUGA	0.147527	0.913451	46	4	0	0
chr15	34273286	34273293	+	Laptm4b-201	protein_coding	ENSMUST00000022867	cds	Laptm4b	protein_coding	ACUUUGG	0.185916	0.854839	30	4	0	0
chr15	34440525	34440532	-	Rpl30-002	protein_coding	ENSMUST00000009039	utr3	Rpl30	protein_coding	ACUUUGC	0.0560057	0.855478	31	10	0	0
chr15	34440525	34440532	-	Rpl30-001	protein_coding	ENSMUST00000079735	utr3	Rpl30	protein_coding	ACUUUGC	0.052351	0.855478	35	10	0	0
chr15	34440525	34440532	-	Rpl30-003	retained_intron	ENSMUST00000135417	NA	Rpl30	protein_coding	ACUUUGC	0.0540271	0.855478	33	10	0	0
chr15	34440525	34440532	-	Rpl30-005	processed_transcript	ENSMUST00000142643	NA	Rpl30	protein_coding	ACUUUGC	0.052351	0.855478	35	10	0	0
chr15	34440542	34440549	-	Rpl30-002	protein_coding	ENSMUST00000009039	utr3	Rpl30	protein_coding	AGUUUUC	0.0897058	0.895452	61	5	0	0
chr15	34440542	34440549	-	Rpl30-001	protein_coding	ENSMUST00000079735	utr3	Rpl30	protein_coding	AGUUUUC	0.0846169	0.895452	65	5	0	0
chr15	34440542	34440549	-	Rpl30-003	retained_intron	ENSMUST00000135417	NA	Rpl30	protein_coding	AGUUUUC	0.128446	0.895452	56	4	0	0
chr15	34440542	34440549	-	Rpl30-005	processed_transcript	ENSMUST00000142643	NA	Rpl30	protein_coding	AGUUUUC	0.0846169	0.895452	65	5	0	0
chr15	35932003	35932010	-	Cox6c-001	protein_coding	ENSMUST00000014457	utr3	Cox6c	protein_coding	UCUUUCA	0.0479152	0.873769	147	5	0	0
chr15	35932003	35932010	-	Cox6c-002	retained_intron	ENSMUST00000127999	NA	Cox6c	protein_coding	UCUUUCA	0.0479152	0.873769	147	5	0	0
chr15	35932003	35932010	-	Cox6c-004	protein_coding	ENSMUST00000153512	utr3	Cox6c	protein_coding	UCUUUCA	0.0479152	0.873769	147	5	0	0
chr15	35932003	35932010	-	Cox6c-005	nonsense_mediated_decay	ENSMUST00000155638	utr3	Cox6c	protein_coding	UCUUUCA	0.0479152	0.873769	147	5	0	0
chr15	36477877	36477884	-	Ankrd46-201	protein_coding	ENSMUST00000057486	utr3	Ankrd46	protein_coding	GCUUUUG	0.205553	0.8815	10	5	0	0
chr15	36478523	36478530	-	Ankrd46-201	protein_coding	ENSMUST00000057486	utr3	Ankrd46	protein_coding	UCUUUGU	0.306629	0.941453	19	3	0	0
chr15	36595828	36595835	-	Pabpc1-001	protein_coding	ENSMUST00000001809	utr3	Pabpc1	protein_coding	AAUUUUC	0.00516256	0.885378	298	19	0	0
chr15	36771321	36771328	-	Ywhaz-002	protein_coding	ENSMUST00000022894	utr3	Ywhaz	protein_coding	GGUUUUA	0.22641	0.894213	18	4	0	0
chr15	36771415	36771422	-	Ywhaz-002	protein_coding	ENSMUST00000022894	utr3	Ywhaz	protein_coding	AGUUUUC	0.203779	0.895452	24	4	0	0
chr15	36771571	36771578	-	Ywhaz-002	protein_coding	ENSMUST00000022894	utr3	Ywhaz	protein_coding	AGUUUAU	0.282293	0.915264	8	4	0	0
chr15	36771713	36771720	-	Ywhaz-002	protein_coding	ENSMUST00000022894	utr3	Ywhaz	protein_coding	AGUUUUA	0.306629	0.926099	19	3	0	0
chr15	36771713	36771720	-	Ywhaz-001	protein_coding	ENSMUST00000110361	utr3	Ywhaz	protein_coding	AGUUUUA	0.306629	0.926099	19	3	0	0
chr15	36772067	36772074	-	Ywhaz-002	protein_coding	ENSMUST00000022894	utr3	Ywhaz	protein_coding	UGUUUUA	0.0415052	0.953426	117	6	0	0
chr15	36772067	36772074	-	Ywhaz-001	protein_coding	ENSMUST00000110361	utr3	Ywhaz	protein_coding	UGUUUUA	0.0415052	0.953426	117	6	0	0
chr15	36772067	36772074	-	Ywhaz-003	protein_coding	ENSMUST00000110362	utr3	Ywhaz	protein_coding	UGUUUUA	0.0415052	0.953426	117	6	0	0
chr15	36772107	36772114	-	Ywhaz-002	protein_coding	ENSMUST00000022894	utr3	Ywhaz	protein_coding	GCUUUCA	0.123266	0.814556	92	3	0	0
chr15	36772107	36772114	-	Ywhaz-001	protein_coding	ENSMUST00000110361	utr3	Ywhaz	protein_coding	GCUUUCA	0.123266	0.814556	92	3	0	0
chr15	36772107	36772114	-	Ywhaz-003	protein_coding	ENSMUST00000110362	utr3	Ywhaz	protein_coding	GCUUUCA	0.123266	0.814556	92	3	0	0
chr15	36772444	36772451	-	Ywhaz-002	protein_coding	ENSMUST00000022894	utr3	Ywhaz	protein_coding	ACUUUUG	0.0277893	0.913387	49	14	0	0
chr15	36772444	36772451	-	Ywhaz-001	protein_coding	ENSMUST00000110361	utr3	Ywhaz	protein_coding	ACUUUUG	0.0277893	0.913387	49	14	0	0
chr15	36772444	36772451	-	Ywhaz-003	protein_coding	ENSMUST00000110362	utr3	Ywhaz	protein_coding	ACUUUUG	0.0277893	0.913387	49	14	0	0
chr15	36772513	36772520	-	Ywhaz-002	protein_coding	ENSMUST00000022894	utr3	Ywhaz	protein_coding	CAUUUUC	0.0843335	0.849575	23	8	0	0
chr15	36772513	36772520	-	Ywhaz-001	protein_coding	ENSMUST00000110361	utr3	Ywhaz	protein_coding	CAUUUUC	0.0843335	0.849575	23	8	0	0
chr15	36772513	36772520	-	Ywhaz-003	protein_coding	ENSMUST00000110362	utr3	Ywhaz	protein_coding	CAUUUUC	0.0843335	0.849575	23	8	0	0
chr15	36772568	36772575	-	Ywhaz-002	protein_coding	ENSMUST00000022894	utr3	Ywhaz	protein_coding	GGUUUUU	0.0566135	0.922214	38	9	0	0
chr15	36772568	36772575	-	Ywhaz-001	protein_coding	ENSMUST00000110361	utr3	Ywhaz	protein_coding	GGUUUUU	0.0557751	0.922214	39	9	0	0
chr15	36772568	36772575	-	Ywhaz-003	protein_coding	ENSMUST00000110362	utr3	Ywhaz	protein_coding	GGUUUUU	0.0557751	0.922214	39	9	0	0
chr15	36772580	36772587	-	Ywhaz-002	protein_coding	ENSMUST00000022894	utr3	Ywhaz	protein_coding	UAUUUCC	0.275123	0.814475	26	3	0	0
chr15	36772580	36772587	-	Ywhaz-001	protein_coding	ENSMUST00000110361	utr3	Ywhaz	protein_coding	UAUUUCC	0.275123	0.814475	26	3	0	0
chr15	36772580	36772587	-	Ywhaz-003	protein_coding	ENSMUST00000110362	utr3	Ywhaz	protein_coding	UAUUUCC	0.275123	0.814475	26	3	0	0
chr15	36999389	36999396	-	Zfp706-201	protein_coding	ENSMUST00000078976	utr3	Zfp706	protein_coding	UGUUUUC	0.16512	0.922779	20	5	0	0
chr15	37000566	37000573	-	Zfp706-201	protein_coding	ENSMUST00000078976	utr3	Zfp706	protein_coding	CCUUAUA	0.296667	0.787667	21	3	0	0
chr15	37000634	37000641	-	Zfp706-201	protein_coding	ENSMUST00000078976	utr3	Zfp706	protein_coding	GCUUUGA	0.0216257	0.854238	83	12	0	0
chr15	38294507	38294514	-	Klf10-201	protein_coding	ENSMUST00000074043	utr3	Klf10	protein_coding	AGUUUUC	0.313371	0.895452	18	3	0	0
chr15	38295259	38295266	-	Klf10-201	protein_coding	ENSMUST00000074043	utr3	Klf10	protein_coding	CAUUUUG	0.396528	0.848937	7	3	0	0
chr15	39870763	39870771	-	Lrp12-001	protein_coding	ENSMUST00000022916	utr3	Lrp12	protein_coding	UGUUUGUG	0.255467	0.92288	12	4	0	0
chr15	39870763	39870771	-	Lrp12-002	protein_coding	ENSMUST00000110305	utr3	Lrp12	protein_coding	UGUUUGUG	0.255467	0.92288	12	4	0	0
chr15	43270895	43270902	-	Eif3e-201	protein_coding	ENSMUST00000022960	cds	Eif3e	protein_coding	UCUUUAC	0.149474	0.902514	13	6	0	0
chr15	44640898	44640905	+	Ebag9-201	protein_coding	ENSMUST00000022964	utr3	Ebag9	protein_coding	UGUUUUC	0.131438	0.922779	19	6	0	0
chr15	51962857	51962864	-	Rad21-201	protein_coding	ENSMUST00000022927	utr3	Rad21	protein_coding	AGUUUCU	0.2284	0.855871	39	3	0	0
chr15	52730253	52730260	+	Med30-201	protein_coding	ENSMUST00000037115	utr3	Med30	protein_coding	UCUUUAU	0.0371353	0.961163	26	15	0	0
chr15	52730309	52730316	+	Med30-201	protein_coding	ENSMUST00000037115	utr3	Med30	protein_coding	GCUUUUU	0.282293	0.940787	8	4	0	0
chr15	58456223	58456230	+	D15Ertd621e-201	protein_coding	ENSMUST00000037270	utr3	D15Ertd621e	protein_coding	UAUUUUG	0.072187	0.912066	17	10	0	0
chr15	58783392	58783399	-	Tmem65-001	protein_coding	ENSMUST00000072113	utr3	Tmem65	protein_coding	CCUUUUA	0.203779	0.908869	24	4	0	0
chr15	58783402	58783409	-	Tmem65-001	protein_coding	ENSMUST00000072113	utr3	Tmem65	protein_coding	ACUUUGG	0.203779	0.854839	24	4	0	0
chr15	58784540	58784547	-	Tmem65-001	protein_coding	ENSMUST00000072113	utr3	Tmem65	protein_coding	GGUUUUA	0.160537	0.894213	40	4	0	0
chr15	58784579	58784587	-	Tmem65-001	protein_coding	ENSMUST00000072113	utr3	Tmem65	protein_coding	GCAUAUUU	0.0328926	0.794128	272	5	0	0
chr15	58784585	58784592	-	Tmem65-001	protein_coding	ENSMUST00000072113	utr3	Tmem65	protein_coding	GGUUUGC	0.00746186	0.805018	272	15	0	0
chr15	59330758	59330765	+	Sqle-001	protein_coding	ENSMUST00000022977	cds	Sqle	protein_coding	UCUUUUC	0.152949	0.941351	12	6	0	0
chr15	59330758	59330765	+	Sqle-003	protein_coding	ENSMUST00000100640	cds	Sqle	protein_coding	UCUUUUC	0.152949	0.941351	12	6	0	0
chr15	73099194	73099201	-	Ago2-001	protein_coding	ENSMUST00000044113	utr3	Ago2	protein_coding	UAUUUAU	0.129711	0.932516	35	5	0	0
chr15	73809667	73809674	-	Gm3244-001	processed_pseudogene	ENSMUST00000120938	NA	Gm3244	processed_pseudogene	UAUUUAU	0.0620847	0.932516	96	5	0	0
chr15	76354326	76354333	+	Maf1-001	protein_coding	ENSMUST00000023212	utr3	Maf1	protein_coding	ACUUUGC	0.18107	0.855478	6	6	0	0
chr15	76354326	76354333	+	Maf1-004	protein_coding	ENSMUST00000160172	utr3	Maf1	protein_coding	ACUUUGC	0.18107	0.855478	6	6	0	0
chr15	76354326	76354333	+	Maf1-002	protein_coding	ENSMUST00000160853	utr3	Maf1	protein_coding	ACUUUGC	0.18107	0.855478	6	6	0	0
chr15	76354326	76354333	+	Maf1-003	protein_coding	ENSMUST00000161527	utr3	Maf1	protein_coding	ACUUUGC	0.18107	0.855478	6	6	0	0
chr15	77760694	77760701	-	Myh9-001	protein_coding	ENSMUST00000016771	utr3	Myh9	protein_coding	CCUUUUU	0.217187	0.93687	20	4	0	0
chr15	79030416	79030423	+	H1f0-201	protein_coding	ENSMUST00000180086	utr3	H1f0	protein_coding	CCUUUUU	0.00560277	0.93687	61	46	0	0
chr15	79419022	79419029	-	Csnk1e-001	protein_coding	ENSMUST00000117786	utr3	Csnk1e	protein_coding	UAUUUUG	0.217187	0.912066	20	4	0	0
chr15	79687090	79687097	-	Josd1-201	protein_coding	ENSMUST00000023061	utr5	Josd1	protein_coding	GAUUUUU	0.408223	0.91214	6	3	0	0
chr15	80113391	80113398	+	Syngr1-002	protein_coding	ENSMUST00000009728	utr3	Syngr1	protein_coding	GGUUUAU	0.0370956	0.883377	58	10	0	0
chr15	80257473	80257480	+	Atf4-201	protein_coding	ENSMUST00000109605	utr3	Atf4	protein_coding	GCUUUGU	0.0687268	0.88224	26	9	0	0
chr15	81364272	81364279	-	St13-001	protein_coding	ENSMUST00000172107	utr3	St13	protein_coding	UAUUUAA	0.408223	0.904515	6	3	0	0
chr15	81365010	81365017	-	St13-001	protein_coding	ENSMUST00000172107	utr3	St13	protein_coding	UGUUUUU	0.239538	0.981427	15	4	0	0
chr15	81365155	81365162	-	St13-001	protein_coding	ENSMUST00000172107	utr3	St13	protein_coding	GCUUUUC	0.124652	0.882138	22	6	0	0
chr15	81475178	81475185	+	Rbx1-201	protein_coding	ENSMUST00000023036	utr3	Rbx1	protein_coding	CCUUUUU	0.0157325	0.93687	188	10	0	0
chr15	81475178	81475186	+	Rbx1-201	protein_coding	ENSMUST00000023036	utr3	Rbx1	protein_coding	CCUUUUUC	0.0797648	0.93687	188	3	0	0
chr15	81475189	81475196	+	Rbx1-201	protein_coding	ENSMUST00000023036	utr3	Rbx1	protein_coding	CCUUUGU	0.0363039	0.878323	229	5	0	0
chr15	81475202	81475209	+	Rbx1-201	protein_coding	ENSMUST00000023036	utr3	Rbx1	protein_coding	AGUUUGG	0.0182147	0.836267	239	8	0	0
chr15	81475228	81475235	+	Rbx1-201	protein_coding	ENSMUST00000023036	utr3	Rbx1	protein_coding	UAUUUUG	0.0437366	0.912066	66	8	0	0
chr15	81476025	81476032	+	Rbx1-201	protein_coding	ENSMUST00000023036	utr3	Rbx1	protein_coding	AGUUUGA	0.0809324	0.867552	50	6	0	0
chr15	81915114	81915121	-	Polr3h-201	protein_coding	ENSMUST00000023113	utr3	Polr3h	protein_coding	UCUUUUU	0.359685	1	11	3	0	0
chr15	82041633	82041640	-	Nhp2l1-003	processed_transcript	ENSMUST00000072904	NA	Nhp2l1	protein_coding	UGUUUUU	0.0885118	0.981427	159	3	0	0
chr15	82041633	82041640	-	Nhp2l1-001	protein_coding	ENSMUST00000080622	utr3	Nhp2l1	protein_coding	UGUUUUU	0.0885118	0.981427	159	3	0	0
chr15	82350206	82350213	-	Ndufa6-201	protein_coding	ENSMUST00000023085	utr3	Ndufa6	protein_coding	UAUUUAA	0.263068	0.904515	29	3	0	0
chr15	83126226	83126233	-	Poldip3-001	protein_coding	ENSMUST00000058793	utr3	Poldip3	protein_coding	GCUUUGU	0.00580986	0.88224	53	49	0	0
chr15	83126226	83126233	-	Poldip3-003	protein_coding	ENSMUST00000100375	utr3	Poldip3	protein_coding	GCUUUGU	0.00580986	0.88224	53	49	0	0
chr15	84785742	84785749	-	Phf21b-004	protein_coding	ENSMUST00000016768	utr3	Phf21b	protein_coding	UCUUUUA	0.10988	0.971999	67	4	0	0
chr15	84785742	84785749	-	Phf21b-001	protein_coding	ENSMUST00000159939	utr3	Phf21b	protein_coding	UCUUUUA	0.10988	0.971999	67	4	0	0
chr15	84785754	84785761	-	Phf21b-004	protein_coding	ENSMUST00000016768	utr3	Phf21b	protein_coding	GAUUUUU	0.164764	0.91214	63	3	0	0
chr15	84785754	84785761	-	Phf21b-001	protein_coding	ENSMUST00000159939	utr3	Phf21b	protein_coding	GAUUUUU	0.164764	0.91214	63	3	0	0
chr15	85463112	85463119	+	Atxn10-201	protein_coding	ENSMUST00000163242	utr3	Atxn10	protein_coding	CCUUUGU	0.156957	0.878323	11	6	0	0
chr15	88687434	88687441	-	Brd1-001	protein_coding	ENSMUST00000109381	utr3	Brd1	protein_coding	CAUUUUG	0.386239	0.848937	8	3	0	0
chr15	88687615	88687622	-	Brd1-001	protein_coding	ENSMUST00000109381	utr3	Brd1	protein_coding	CAUUUUU	0.210927	0.908223	9	5	0	0
chr15	90230019	90230026	+	Alg10b-201	protein_coding	ENSMUST00000100309	utr3	Alg10b	protein_coding	ACUUUGU	0.396528	0.914126	7	3	0	0
chr15	90230487	90230494	+	Alg10b-201	protein_coding	ENSMUST00000100309	utr3	Alg10b	protein_coding	GAUUUUU	0.278897	0.91214	25	3	0	0
chr15	93284429	93284436	-	Yaf2-001	protein_coding	ENSMUST00000080299	utr3	Yaf2	protein_coding	CCUUUUA	0.0737803	0.908869	31	8	0	0
chr15	93284429	93284436	-	Yaf2-002	processed_transcript	ENSMUST00000133736	NA	Yaf2	protein_coding	CCUUUUA	0.0737803	0.908869	31	8	0	0
chr15	93284696	93284703	-	Yaf2-001	protein_coding	ENSMUST00000080299	utr3	Yaf2	protein_coding	UGUUUAG	0.00716438	0.883303	146	22	0	0
chr15	93284696	93284703	-	Yaf2-002	processed_transcript	ENSMUST00000133736	NA	Yaf2	protein_coding	UGUUUAG	0.00716438	0.883303	146	22	0	0
chr15	93285011	93285018	-	Yaf2-001	protein_coding	ENSMUST00000080299	utr3	Yaf2	protein_coding	UAUUUGA	0.0483373	0.884804	59	8	0	0
chr15	93285011	93285018	-	Yaf2-002	processed_transcript	ENSMUST00000133736	NA	Yaf2	protein_coding	UAUUUGA	0.0483373	0.884804	59	8	0	0
chr15	93285111	93285118	-	Yaf2-001	protein_coding	ENSMUST00000080299	utr3	Yaf2	protein_coding	AGUUUAG	0.0606565	0.855977	162	4	0	0
chr15	93285111	93285118	-	Yaf2-002	processed_transcript	ENSMUST00000133736	NA	Yaf2	protein_coding	AGUUUAG	0.0606565	0.855977	162	4	0	0
chr15	93285248	93285255	-	Yaf2-001	protein_coding	ENSMUST00000080299	utr3	Yaf2	protein_coding	GAUUUAU	0.205103	0.873303	47	3	0	0
chr15	93285248	93285255	-	Yaf2-002	processed_transcript	ENSMUST00000133736	NA	Yaf2	protein_coding	GAUUUAU	0.205103	0.873303	47	3	0	0
chr15	93391504	93391511	-	Zcrb1-001	protein_coding	ENSMUST00000076070	cds	Zcrb1	protein_coding	UGUUUUU	0.0105519	0.981427	117	17	0	0
chr15	93391504	93391511	-	Zcrb1-003	nonsense_mediated_decay	ENSMUST00000161409	utr3	Zcrb1	protein_coding	UGUUUUU	0.0105519	0.981427	117	17	0	0
chr15	93391504	93391511	-	Zcrb1-005	retained_intron	ENSMUST00000161955	NA	Zcrb1	protein_coding	UGUUUUU	0.0105519	0.981427	117	17	0	0
chr15	93391504	93391511	-	Zcrb1-002	protein_coding	ENSMUST00000162160	cds	Zcrb1	protein_coding	UGUUUUU	0.0105519	0.981427	117	17	0	0
chr15	93391513	93391520	-	Zcrb1-001	protein_coding	ENSMUST00000076070	cds	Zcrb1	protein_coding	CAUUUAU	0.0728427	0.869386	117	4	0	0
chr15	93391513	93391520	-	Zcrb1-003	nonsense_mediated_decay	ENSMUST00000161409	utr3	Zcrb1	protein_coding	CAUUUAU	0.0728427	0.869386	117	4	0	0
chr15	93391513	93391520	-	Zcrb1-005	retained_intron	ENSMUST00000161955	NA	Zcrb1	protein_coding	CAUUUAU	0.0728427	0.869386	117	4	0	0
chr15	93391513	93391520	-	Zcrb1-002	protein_coding	ENSMUST00000162160	cds	Zcrb1	protein_coding	CAUUUAU	0.0728427	0.869386	117	4	0	0
chr15	93489448	93489455	+	Pphln1-201	protein_coding	ENSMUST00000049122	utr3	Pphln1	protein_coding	UAUUUAA	0.152949	0.904515	12	6	0	0
chr15	93489448	93489455	+	Pphln1-202	protein_coding	ENSMUST00000068457	utr3	Pphln1	protein_coding	UAUUUAA	0.152949	0.904515	12	6	0	0
chr15	93489448	93489455	+	Pphln1-203	protein_coding	ENSMUST00000109256	utr3	Pphln1	protein_coding	UAUUUAA	0.152949	0.904515	12	6	0	0
chr15	93489448	93489455	+	Pphln1-204	protein_coding	ENSMUST00000165935	utr3	Pphln1	protein_coding	UAUUUAA	0.152949	0.904515	12	6	0	0
chr15	93490173	93490180	+	Pphln1-201	protein_coding	ENSMUST00000049122	utr3	Pphln1	protein_coding	ACUUUGC	0.198847	0.855478	49	3	0	0
chr15	93490173	93490180	+	Pphln1-202	protein_coding	ENSMUST00000068457	utr3	Pphln1	protein_coding	ACUUUGC	0.198847	0.855478	49	3	0	0
chr15	93490173	93490180	+	Pphln1-203	protein_coding	ENSMUST00000109256	utr3	Pphln1	protein_coding	ACUUUGC	0.198847	0.855478	49	3	0	0
chr15	93490173	93490180	+	Pphln1-204	protein_coding	ENSMUST00000165935	utr3	Pphln1	protein_coding	ACUUUGC	0.198847	0.855478	49	3	0	0
chr15	96403126	96403133	+	Arid2-001	protein_coding	ENSMUST00000096250	utr3	Arid2	protein_coding	GGUUUUC	0.268517	0.863566	10	4	0	0
chr15	96403126	96403133	+	Arid2-003	retained_intron	ENSMUST00000176739	NA	Arid2	protein_coding	GGUUUUC	0.268517	0.863566	10	4	0	0
chr15	96571998	96572005	-	Slc38a1-201	protein_coding	ENSMUST00000088452	utr3	Slc38a1	protein_coding	AAUUUUU	0.368432	0.944027	10	3	0	0
chr15	96571998	96572005	-	Slc38a1-202	protein_coding	ENSMUST00000088454	utr3	Slc38a1	protein_coding	AAUUUUU	0.368432	0.944027	10	3	0	0
chr15	96571998	96572005	-	Slc38a1-203	protein_coding	ENSMUST00000100262	utr3	Slc38a1	protein_coding	AAUUUUU	0.368432	0.944027	10	3	0	0
chr15	96689823	96689830	-	Slc38a2-201	protein_coding	ENSMUST00000023099	utr3	Slc38a2	protein_coding	ACUUUUU	0.0798375	0.972674	69	5	0	0
chr15	96994872	96994879	-	Slc38a4-201	protein_coding	ENSMUST00000023101	utr3	Slc38a4	protein_coding	GAUUUUU	0.251486	0.91214	32	3	0	0
chr15	98738135	98738142	-	Arf3-001	protein_coding	ENSMUST00000053183	utr3	Arf3	protein_coding	GGUUUUG	0.0939571	0.862927	27	7	0	0
chr15	98832119	98832126	-	Kmt2d-001	protein_coding	ENSMUST00000023741	utr3	Kmt2d	protein_coding	GGUUUUU	0.0176732	0.922214	43	23	0	0
chr15	98832119	98832126	-	Kmt2d-201	protein_coding	ENSMUST00000178486	utr3	Kmt2d	protein_coding	GGUUUUU	0.0176732	0.922214	43	23	0	0
chr15	99409862	99409869	+	Tmbim6-001	protein_coding	ENSMUST00000023749	utr3	Tmbim6	protein_coding	ACUUUUA	0.169604	0.944672	36	4	0	0
chr15	99728013	99728020	+	Cox14-201	protein_coding	ENSMUST00000023761	utr3	Cox14	protein_coding	GGUUUAU	0.0977022	0.883377	55	5	0	0
chr15	100014040	100014047	+	Larp4-201	protein_coding	ENSMUST00000057632	utr3	Larp4	protein_coding	UCUUUGU	0.100914	0.941453	75	4	0	0
chr15	100014040	100014047	+	Larp4-202	protein_coding	ENSMUST00000100206	utr3	Larp4	protein_coding	UCUUUGU	0.100914	0.941453	75	4	0	0
chr15	100015432	100015439	+	Larp4-201	protein_coding	ENSMUST00000057632	utr3	Larp4	protein_coding	UCUUUCA	0.213251	0.873769	44	3	0	0
chr15	100015432	100015439	+	Larp4-202	protein_coding	ENSMUST00000100206	utr3	Larp4	protein_coding	UCUUUCA	0.213251	0.873769	44	3	0	0
chr15	100480278	100480285	-	Csrnp2-201	protein_coding	ENSMUST00000061457	utr3	Csrnp2	protein_coding	UGUUUUU	0.344309	0.981427	13	3	0	0
chr15	100480293	100480300	-	Csrnp2-201	protein_coding	ENSMUST00000061457	utr3	Csrnp2	protein_coding	GGUUUCA	0.268517	0.795983	10	4	0	0
chr15	100619942	100619949	+	Dazap2-201	protein_coding	ENSMUST00000000356	utr3	Dazap2	protein_coding	CCUUUUC	0.0619224	0.878222	25	10	0	0
chr15	102331448	102331455	+	Pfdn5-003	nonsense_mediated_decay	ENSMUST00000001335	utr3	Pfdn5	protein_coding	UGUUUUG	0.126029	0.92214	12	7	0	0
chr15	102331448	102331455	+	Pfdn5-001	protein_coding	ENSMUST00000166658	utr3	Pfdn5	protein_coding	UGUUUUG	0.103453	0.92214	13	8	0	0
chr15	102462505	102462512	+	Prr13-001	protein_coding	ENSMUST00000023810	utr3	Prr13	protein_coding	GAUUUUU	0.116675	0.91214	26	6	0	0
chr15	102462505	102462512	+	Prr13-003	protein_coding	ENSMUST00000164688	utr3	Prr13	protein_coding	GAUUUUU	0.116675	0.91214	26	6	0	0
chr15	102462505	102462512	+	Prr13-004	protein_coding	ENSMUST00000164957	utr3	Prr13	protein_coding	GAUUUUU	0.116675	0.91214	26	6	0	0
chr15	102462505	102462512	+	Prr13-002	protein_coding	ENSMUST00000171245	utr3	Prr13	protein_coding	GAUUUUU	0.116675	0.91214	26	6	0	0
chr15	102462560	102462567	+	Prr13-001	protein_coding	ENSMUST00000023810	utr3	Prr13	protein_coding	AGUUUGU	0.178884	0.895553	16	5	0	0
chr15	102462560	102462567	+	Prr13-003	protein_coding	ENSMUST00000164688	utr3	Prr13	protein_coding	AGUUUGU	0.178884	0.895553	16	5	0	0
chr15	102462560	102462567	+	Prr13-004	protein_coding	ENSMUST00000164957	utr3	Prr13	protein_coding	AGUUUGU	0.178884	0.895553	16	5	0	0
chr15	102462560	102462567	+	Prr13-002	protein_coding	ENSMUST00000171245	utr3	Prr13	protein_coding	AGUUUGU	0.178884	0.895553	16	5	0	0
chr15	102498604	102498611	+	Pcbp2-201	protein_coding	ENSMUST00000077037	utr3	Pcbp2	protein_coding	GGUUUUA	0.00262458	0.894213	600	24	0	0
chr15	102498604	102498612	+	Pcbp2-201	protein_coding	ENSMUST00000077037	utr3	Pcbp2	protein_coding	GGUUUUAA	0.0273722	0.894213	602	4	0	0
chr15	102498604	102498611	+	Pcbp2-202	protein_coding	ENSMUST00000078404	utr3	Pcbp2	protein_coding	GGUUUUA	0.00262458	0.894213	600	24	0	0
chr15	102498604	102498612	+	Pcbp2-202	protein_coding	ENSMUST00000078404	utr3	Pcbp2	protein_coding	GGUUUUAA	0.0273722	0.894213	602	4	0	0
chr15	102498604	102498611	+	Pcbp2-203	protein_coding	ENSMUST00000108838	utr3	Pcbp2	protein_coding	GGUUUUA	0.00263412	0.894213	598	24	0	0
chr15	102498604	102498612	+	Pcbp2-203	protein_coding	ENSMUST00000108838	utr3	Pcbp2	protein_coding	GGUUUUAA	0.0275466	0.894213	600	4	0	0
chr15	102498615	102498622	+	Pcbp2-201	protein_coding	ENSMUST00000077037	utr3	Pcbp2	protein_coding	AGUUUGU	0.00772893	0.895553	494	11	0	0
chr15	102498615	102498622	+	Pcbp2-202	protein_coding	ENSMUST00000078404	utr3	Pcbp2	protein_coding	AGUUUGU	0.00772893	0.895553	494	11	0	0
chr15	102498615	102498622	+	Pcbp2-203	protein_coding	ENSMUST00000108838	utr3	Pcbp2	protein_coding	AGUUUGU	0.00772893	0.895553	494	11	0	0
chr15	102498630	102498637	+	Pcbp2-201	protein_coding	ENSMUST00000077037	utr3	Pcbp2	protein_coding	AGUUUCU	0.0323672	0.855871	478	4	0	0
chr15	102498630	102498637	+	Pcbp2-202	protein_coding	ENSMUST00000078404	utr3	Pcbp2	protein_coding	AGUUUCU	0.0323672	0.855871	478	4	0	0
chr15	102498630	102498637	+	Pcbp2-203	protein_coding	ENSMUST00000108838	utr3	Pcbp2	protein_coding	AGUUUCU	0.0323672	0.855871	478	4	0	0
chr15	102498641	102498648	+	Pcbp2-201	protein_coding	ENSMUST00000077037	utr3	Pcbp2	protein_coding	ACUUUAU	0.0107933	0.933836	433	9	0	0
chr15	102498641	102498648	+	Pcbp2-202	protein_coding	ENSMUST00000078404	utr3	Pcbp2	protein_coding	ACUUUAU	0.0107933	0.933836	433	9	0	0
chr15	102498641	102498648	+	Pcbp2-203	protein_coding	ENSMUST00000108838	utr3	Pcbp2	protein_coding	ACUUUAU	0.0107933	0.933836	433	9	0	0
chr15	102498659	102498666	+	Pcbp2-201	protein_coding	ENSMUST00000077037	utr3	Pcbp2	protein_coding	GAUUUUU	0.0807694	0.91214	184	3	0	0
chr15	102498659	102498666	+	Pcbp2-202	protein_coding	ENSMUST00000078404	utr3	Pcbp2	protein_coding	GAUUUUU	0.0807694	0.91214	184	3	0	0
chr15	102498659	102498666	+	Pcbp2-203	protein_coding	ENSMUST00000108838	utr3	Pcbp2	protein_coding	GAUUUUU	0.0807694	0.91214	184	3	0	0
chr15	102498720	102498727	+	Pcbp2-201	protein_coding	ENSMUST00000077037	utr3	Pcbp2	protein_coding	UAUUUAG	0.025444	0.873229	265	6	0	0
chr15	102498720	102498727	+	Pcbp2-202	protein_coding	ENSMUST00000078404	utr3	Pcbp2	protein_coding	UAUUUAG	0.025444	0.873229	265	6	0	0
chr15	102498720	102498727	+	Pcbp2-203	protein_coding	ENSMUST00000108838	utr3	Pcbp2	protein_coding	UAUUUAG	0.025444	0.873229	265	6	0	0
chr15	102498725	102498732	+	Pcbp2-201	protein_coding	ENSMUST00000077037	utr3	Pcbp2	protein_coding	AGUUUUA	0.0347125	0.926099	250	5	0	0
chr15	102498725	102498732	+	Pcbp2-202	protein_coding	ENSMUST00000078404	utr3	Pcbp2	protein_coding	AGUUUUA	0.0347125	0.926099	250	5	0	0
chr15	102498725	102498732	+	Pcbp2-203	protein_coding	ENSMUST00000108838	utr3	Pcbp2	protein_coding	AGUUUUA	0.0347125	0.926099	250	5	0	0
chr15	102498755	102498763	+	Pcbp2-201	protein_coding	ENSMUST00000077037	utr3	Pcbp2	protein_coding	UUGGUUUU	0.0693649	0.771748	47	7	0	0
chr15	102498755	102498763	+	Pcbp2-202	protein_coding	ENSMUST00000078404	utr3	Pcbp2	protein_coding	UUGGUUUU	0.0693649	0.771748	47	7	0	0
chr15	102498755	102498763	+	Pcbp2-203	protein_coding	ENSMUST00000108838	utr3	Pcbp2	protein_coding	UUGGUUUU	0.0693649	0.771748	47	7	0	0
chr15	102498782	102498789	+	Pcbp2-201	protein_coding	ENSMUST00000077037	utr3	Pcbp2	protein_coding	AAUUUUU	0.0189622	0.944027	220	8	0	0
chr15	102498782	102498789	+	Pcbp2-202	protein_coding	ENSMUST00000078404	utr3	Pcbp2	protein_coding	AAUUUUU	0.0189622	0.944027	220	8	0	0
chr15	102498782	102498789	+	Pcbp2-203	protein_coding	ENSMUST00000108838	utr3	Pcbp2	protein_coding	AAUUUUU	0.0189622	0.944027	220	8	0	0
chr15	102498788	102498795	+	Pcbp2-201	protein_coding	ENSMUST00000077037	utr3	Pcbp2	protein_coding	UGUUUGU	0.00747657	0.92288	233	16	0	0
chr15	102498788	102498795	+	Pcbp2-202	protein_coding	ENSMUST00000078404	utr3	Pcbp2	protein_coding	UGUUUGU	0.00747657	0.92288	233	16	0	0
chr15	102498788	102498795	+	Pcbp2-203	protein_coding	ENSMUST00000108838	utr3	Pcbp2	protein_coding	UGUUUGU	0.00747657	0.92288	233	16	0	0
chr15	102498830	102498837	+	Pcbp2-201	protein_coding	ENSMUST00000077037	utr3	Pcbp2	protein_coding	AGUUUAG	0.113712	0.855977	116	3	1	0
chr15	102498830	102498837	+	Pcbp2-202	protein_coding	ENSMUST00000078404	utr3	Pcbp2	protein_coding	AGUUUAG	0.113712	0.855977	116	3	1	0
chr15	102498830	102498837	+	Pcbp2-203	protein_coding	ENSMUST00000108838	utr3	Pcbp2	protein_coding	AGUUUAG	0.113712	0.855977	116	3	1	0
chr15	102498852	102498859	+	Pcbp2-201	protein_coding	ENSMUST00000077037	utr3	Pcbp2	protein_coding	AAUUUUU	0.0832743	0.944027	200	3	2	0
chr15	102498852	102498859	+	Pcbp2-202	protein_coding	ENSMUST00000078404	utr3	Pcbp2	protein_coding	AAUUUUU	0.0832743	0.944027	200	3	2	0
chr15	102498852	102498859	+	Pcbp2-203	protein_coding	ENSMUST00000108838	utr3	Pcbp2	protein_coding	AAUUUUU	0.0832743	0.944027	200	3	2	0
chr15	102498869	102498876	-	Map3k12-002	protein_coding	ENSMUST00000023812	utr3	Map3k12	protein_coding	AAUUUUU	0.0949004	0.944027	155	3	1	0
chr15	102498869	102498876	-	Map3k12-003	protein_coding	ENSMUST00000171565	utr3	Map3k12	protein_coding	AAUUUUU	0.0949004	0.944027	155	3	1	0
chr15	102498888	102498895	+	Pcbp2-201	protein_coding	ENSMUST00000077037	utr3	Pcbp2	protein_coding	GCUUUUU	0.109202	0.940787	109	3	0	0
chr15	102498888	102498895	+	Pcbp2-202	protein_coding	ENSMUST00000078404	utr3	Pcbp2	protein_coding	GCUUUUU	0.109202	0.940787	109	3	0	0
chr15	102498888	102498895	+	Pcbp2-203	protein_coding	ENSMUST00000108838	utr3	Pcbp2	protein_coding	GCUUUUU	0.109202	0.940787	109	3	0	0
chr15	103244451	103244458	+	Hnrnpa1-201	protein_coding	ENSMUST00000036004	utr3	Hnrnpa1	protein_coding	AGUUUCU	0.0393457	0.855871	75	8	0	0
chr15	103244451	103244458	+	Hnrnpa1-202	protein_coding	ENSMUST00000087351	utr3	Hnrnpa1	protein_coding	AGUUUCU	0.0393457	0.855871	75	8	0	0
chr15	103244491	103244498	+	Hnrnpa1-201	protein_coding	ENSMUST00000036004	utr3	Hnrnpa1	protein_coding	GGUUUUA	0.0240978	0.894213	114	9	0	0
chr15	103244491	103244498	+	Hnrnpa1-202	protein_coding	ENSMUST00000087351	utr3	Hnrnpa1	protein_coding	GGUUUUA	0.0240978	0.894213	114	9	0	0
chr15	103244505	103244512	+	Hnrnpa1-201	protein_coding	ENSMUST00000036004	utr3	Hnrnpa1	protein_coding	CCUUUUU	0.011724	0.93687	207	12	0	0
chr15	103244505	103244512	+	Hnrnpa1-202	protein_coding	ENSMUST00000087351	utr3	Hnrnpa1	protein_coding	CCUUUUU	0.011724	0.93687	207	12	0	0
chr15	103244569	103244576	+	Hnrnpa1-201	protein_coding	ENSMUST00000036004	utr3	Hnrnpa1	protein_coding	UCUUUUU	0.0310399	1	42	14	0	0
chr15	103244569	103244577	+	Hnrnpa1-201	protein_coding	ENSMUST00000036004	utr3	Hnrnpa1	protein_coding	UCUUUUUU	0.0746079	1	42	7	0	0
chr15	103244569	103244576	+	Hnrnpa1-202	protein_coding	ENSMUST00000087351	utr3	Hnrnpa1	protein_coding	UCUUUUU	0.0310399	1	42	14	0	0
chr15	103244569	103244577	+	Hnrnpa1-202	protein_coding	ENSMUST00000087351	utr3	Hnrnpa1	protein_coding	UCUUUUUU	0.0746079	1	42	7	0	0
chr15	103244690	103244697	+	Hnrnpa1-201	protein_coding	ENSMUST00000036004	utr3	Hnrnpa1	protein_coding	AAUUUAU	0.0590479	0.90519	73	6	0	0
chr15	103244690	103244697	+	Hnrnpa1-202	protein_coding	ENSMUST00000087351	utr3	Hnrnpa1	protein_coding	AAUUUAU	0.0590479	0.90519	73	6	0	0
chr16	8856424	8856431	+	1810013L24Rik-201	protein_coding	ENSMUST00000023150	utr3	1810013L24Rik	protein_coding	UAUUUUU	0.386239	0.971353	8	3	0	0
chr16	13814174	13814181	+	Rrn3-201	protein_coding	ENSMUST00000023363	utr3	Rrn3	protein_coding	UGUUUGU	0.377202	0.92288	9	3	0	0
chr16	13947503	13947510	+	Mpv17l-001	protein_coding	ENSMUST00000023360	utr3	Mpv17l	protein_coding	ACUUUUU	0.396528	0.972674	7	3	0	0
chr16	13947503	13947510	+	Mpv17l-002	protein_coding	ENSMUST00000128757	utr3	Mpv17l	protein_coding	ACUUUUU	0.396528	0.972674	7	3	0	0
chr16	13947503	13947510	+	Mpv17l-003	protein_coding	ENSMUST00000141971	utr3	Mpv17l	protein_coding	ACUUUUU	0.396528	0.972674	7	3	0	0
chr16	13947503	13947510	+	Mpv17l-005	nonsense_mediated_decay	ENSMUST00000148966	utr3	Mpv17l	protein_coding	ACUUUUU	0.396528	0.972674	7	3	0	0
chr16	17044289	17044296	+	Mapk1-002	protein_coding	ENSMUST00000023462	utr3	Mapk1	protein_coding	GCUUUUU	0.103453	0.940787	13	8	0	0
chr16	17044289	17044296	+	Mapk1-001	protein_coding	ENSMUST00000069107	utr3	Mapk1	protein_coding	GCUUUUU	0.103453	0.940787	13	8	0	0
chr16	17044463	17044470	+	Mapk1-002	protein_coding	ENSMUST00000023462	utr3	Mapk1	protein_coding	CAUUUAC	0.0854642	0.810738	10	10	0	0
chr16	17044463	17044470	+	Mapk1-001	protein_coding	ENSMUST00000069107	utr3	Mapk1	protein_coding	CAUUUAC	0.0854642	0.810738	10	10	0	0
chr16	18239920	18239927	-	Ranbp1-003	protein_coding	ENSMUST00000052325	utr3	Ranbp1	protein_coding	AGUUUUG	0.0630609	0.894814	24	10	0	0
chr16	18239920	18239927	-	Ranbp1-001	protein_coding	ENSMUST00000115645	utr3	Ranbp1	protein_coding	AGUUUUG	0.0630609	0.894814	24	10	0	0
chr16	18240045	18240052	-	Ranbp1-003	protein_coding	ENSMUST00000052325	utr3	Ranbp1	protein_coding	AAUUUGC	0.0386654	0.826831	47	11	0	0
chr16	18240045	18240052	-	Ranbp1-001	protein_coding	ENSMUST00000115645	utr3	Ranbp1	protein_coding	AAUUUGC	0.0386654	0.826831	47	11	0	0
chr16	20659925	20659932	+	Psmd2-007	processed_transcript	ENSMUST00000169184	NA	Psmd2	protein_coding	UCUUUCC	0.00595296	0.843122	51	49	0	0
chr16	22047105	22047112	+	Senp2-201	protein_coding	ENSMUST00000023561	utr3	Senp2	protein_coding	UAUUUCU	0.290289	0.873123	7	4	0	0
chr16	22059511	22059518	-	Igf2bp2-001	protein_coding	ENSMUST00000100052	utr3	Igf2bp2	protein_coding	GAUUUUU	0.324328	0.91214	16	3	0	0
chr16	22059511	22059518	-	Igf2bp2-004	protein_coding	ENSMUST00000115379	utr3	Igf2bp2	protein_coding	GAUUUUU	0.318787	0.91214	17	3	0	0
chr16	22059511	22059518	-	Igf2bp2-003	retained_intron	ENSMUST00000129913	NA	Igf2bp2	protein_coding	GAUUUUU	0.324328	0.91214	16	3	0	0
chr16	22059511	22059518	-	Igf2bp2-009	retained_intron	ENSMUST00000134188	NA	Igf2bp2	protein_coding	GAUUUUU	0.324328	0.91214	16	3	0	0
chr16	22381675	22381682	-	Etv5-001	protein_coding	ENSMUST00000079601	utr3	Etv5	protein_coding	GGUUUUU	0.261779	0.922214	11	4	0	0
chr16	22381675	22381682	-	Etv5-002	protein_coding	ENSMUST00000168774	utr3	Etv5	protein_coding	GGUUUUU	0.261779	0.922214	11	4	0	0
chr16	22382138	22382145	-	Etv5-001	protein_coding	ENSMUST00000079601	utr3	Etv5	protein_coding	AAUUUUU	0.336701	0.944027	14	3	0	0
chr16	22382138	22382145	-	Etv5-002	protein_coding	ENSMUST00000168774	utr3	Etv5	protein_coding	AAUUUUU	0.336701	0.944027	14	3	0	0
chr16	23113567	23113574	+	Eif4a2-001	protein_coding	ENSMUST00000023599	utr3	Eif4a2	protein_coding	CAUUUAC	0.396528	0.810738	7	3	0	0
chr16	23113567	23113574	+	Eif4a2-002	protein_coding	ENSMUST00000077605	utr3	Eif4a2	protein_coding	CAUUUAC	0.396528	0.810738	7	3	0	0
chr16	23113567	23113574	+	Eif4a2-014	protein_coding	ENSMUST00000115341	utr3	Eif4a2	protein_coding	CAUUUAC	0.396528	0.810738	7	3	0	0
chr16	23113567	23113574	+	Eif4a2-003	nonsense_mediated_decay	ENSMUST00000123413	utr3	Eif4a2	protein_coding	CAUUUAC	0.396528	0.810738	7	3	0	0
chr16	23113567	23113574	+	Eif4a2-006	nonsense_mediated_decay	ENSMUST00000131871	utr3	Eif4a2	protein_coding	CAUUUAC	0.396528	0.810738	7	3	0	0
chr16	23113567	23113574	+	Eif4a2-005	nonsense_mediated_decay	ENSMUST00000147117	utr3	Eif4a2	protein_coding	CAUUUAC	0.396528	0.810738	7	3	0	0
chr16	23113567	23113574	+	Eif4a2-201	protein_coding	ENSMUST00000168891	utr3	Eif4a2	protein_coding	CAUUUAC	0.396528	0.810738	7	3	0	0
chr16	23113638	23113646	+	Eif4a2-001	protein_coding	ENSMUST00000023599	utr3	Eif4a2	protein_coding	AGAUAUAA	0.142542	0.731207	76	3	0	0
chr16	23113638	23113646	+	Eif4a2-002	protein_coding	ENSMUST00000077605	utr3	Eif4a2	protein_coding	AGAUAUAA	0.142542	0.731207	76	3	0	0
chr16	23113638	23113646	+	Eif4a2-014	protein_coding	ENSMUST00000115341	utr3	Eif4a2	protein_coding	AGAUAUAA	0.142542	0.731207	76	3	0	0
chr16	23113638	23113646	+	Eif4a2-003	nonsense_mediated_decay	ENSMUST00000123413	utr3	Eif4a2	protein_coding	AGAUAUAA	0.142542	0.731207	76	3	0	0
[truncated: 3,154 more rows]
