# Supplementary material for: HuD Is a Neural Translation Enhancer Acting on mTORC1-Responsive Genes and Counteracted by the Y3 Small Non-coding RNA
Source: Mol Cell. 2018 Jul 19;71(2):256–270.e10. doi: 10.1016/j.molcel.2018.06.032 (PMC6060611; doi:10.1016/j.molcel.2018.06.032)
Supplement: Table S2. HuD RIP Followed by Targeted Sequencing for 70 mRNAs Identified by CRAC as HuD Targets; Related to Figure 1 [file mmc3.xlsx]

## Sheet: HuD_RIP_Targeted_Seq
gene_name	HuD_RIP_fold_enrichment (HuD induction vs CTRL)	RIP_average_CPM	RIP_p_value	INPUT_fold_enrichment (HuD induction vs CTRL)	INPUT_average_CPM	INPUT_p_value
Acsl4	8.00467	347.21	1.53477e-24	-0.39774	103.16	0.353287
Actg1	6.69056	7508.34	1.21906e-23	-0.0213698	1166.5	0.958803
B2m	7.03607	1886.72	7.20555e-25	-0.610598	359.59	0.140002
Calr	7.30655	858.16	6.5857e-25	-0.40156	300.17	0.336219
Cct2	5.59669	2456.6	2.87127e-19	-0.184072	598.94	0.653565
Cd47	6.45889	989.72	4.08523e-22	-0.153762	218.42	0.709835
Cd9	7.54396	2959.88	9.97726e-27	-0.861215	376.17	0.040318
Cdc42	5.84896	696.71	7.21095e-19	-0.510756	128.22	0.228839
Cox7a2l	4.66083	322.42	7.46729e-13	-0.0315309	230.4	0.943229
Cycs	2.70053	609.75	1.30199e-06	-0.52665	344.13	0.229386
Eef1a1	5.47359	7958.47	1.35212e-18	-0.118251	5734.61	0.774967
Eif2s3x	6.47185	826.94	5.08225e-22	-0.0580816	156.41	0.889304
Eif3e	4.71014	793.7	1.40697e-14	-0.262501	372.32	0.53211
Eif4a1	7.60313	420.32	3.75191e-24	-0.319423	112.67	0.452722
Eif4a2	7.04927	120.81	2.84336e-16	-0.43913	29.71	0.36907
Eif4g2	5.41003	2407.77	2.49683e-18	-0.330202	554.29	0.423955
Eif4g3	2.24754	74.48	0.00222286	-0.195933	31.06	0.726722
Hist1h4a	3.83018	1371.8	1.46345e-11	-0.234404	1137.09	0.573099
Hmgb1	6.4645	2316.58	2.89324e-22	-0.660788	213.11	0.116516
Hnrnpa1	3.51603	325.45	1.95521e-08	-0.0319927	105.69	0.944894
Hnrnpa2b1	3.03888	1431.72	2.1414e-08	-0.292101	251.47	0.4863
Kif5b	4.74065	131.64	3.31493e-10	-0.639082	20.03	0.220508
Leprotl1	11.2654	7.97	3.14893e-09	-0.479277	17.02	0.416507
Lsm5	7.58786	265.77	4.04034e-22	-0.530632	59.74	0.232164
Matr3	6.87167	608.58	2.20828e-22	-0.592704	86.29	0.163503
Ndufb4	4.26528	562.91	4.00711e-12	-0.455185	242.11	0.295077
Npm1	3.65256	1642.69	5.00431e-11	-0.131866	1013.33	0.748541
Pabpc1	5.67307	894.4	7.30646e-19	-0.440116	551.77	0.287792
Pabpc4	5.64134	54.8	1.56641e-09	-0.538406	27.15	0.326015
Pdpk1	7.83096	134.83	2.96537e-19	-0.505229	30.19	0.285676
Pfn1	7.78905	2244.19	1.16296e-27	-0.545952	174.22	0.190587
Picalm	5.69053	466.93	8.20949e-17	-0.50653	54.65	0.254186
Ppia	4.412	11169.8	4.25669e-14	-0.3358	3401.49	0.41918
Ppp2ca	5.7472	1968.04	1.16056e-19	-0.708074	434.08	0.0881235
Rab11a	6.96161	228.03	5.82269e-19	-0.241913	54	0.593115
Rac1	6.26564	1611.04	1.08203e-21	-0.557924	387.57	0.178804
Rhoa	6.08798	698.83	4.02326e-20	-0.455824	142.67	0.278927
Rpl10	2.56892	3743.34	5.98198e-07	-0.314822	4223.66	0.441518
Rpl22	1.17662	922.57	0.0155485	-0.229542	1673.04	0.57869
Rpl23	2.70742	3172.39	1.8062e-07	-0.421201	2930.45	0.303226
Rpl24	0.471305	419.18	0.336268	-0.251331	1207.59	0.553629
Rpl27	6.08285	1644.9	4.05743e-21	-0.0567142	680.04	0.889845
Rpl27a	0.831882	4082.38	0.0779994	-0.357615	8073	0.383927
Rpl36a	3.05401	227.49	5.59814e-07	-0.21836	343.52	0.631144
Rpl7a	0.0236449	555.9	0.96028	-0.14651	1506.5	0.726154
Rplp0	2.16696	1148.37	2.11311e-05	-0.188571	3093.02	0.646127
Rps14	4.89706	4121.83	1.85742e-16	-0.222416	1581.08	0.586765
Rps15a	4.47191	4.1	0.000909307	-0.710232	7.26	0.294983
Rps29	0.959642	4302.56	0.0434513	-0.31172	10379.5	0.448452
Rps3	0.135183	1167.39	0.771294	-0.0807272	1978.76	0.844525
Rps7	2.09192	146.17	0.000992895	-0.299434	209.41	0.538448
Sema4d	8.28548	136.58	2.99334e-20	0.221769	30.36	0.633984
Serpinh1	4.93129	54.31	2.36381e-08	-0.474774	33.7	0.384373
Setd8	5.36511	524.95	5.0662e-16	-0.578245	100.67	0.186026
Spast	5.864	297.78	1.79777e-16	-0.344639	76.09	0.443725
Sqstm1	1.22053	53.2	0.0781876	-0.00467613	62.86	0.993202
Srebf1	3.03502	40.85	0.000232264	-0.31786	66.46	0.561437
Stx12	7.22228	1255.98	3.68474e-25	-0.379683	127.63	0.361922
Tardbp	4.42605	147.84	1.77721e-09	-0.425345	46.15	0.397712
Tbp	7.10201	26.49	4.53489e-12	-0.32051	22.82	0.554755
Tcf4	6.30626	686.13	1.15347e-20	-0.477354	92.47	0.260403
Tmem30a	6.02782	1274.07	1.55508e-20	-0.409597	272.92	0.322855
Tpt1	5.06386	3279.46	4.99177e-17	-0.323361	2023.07	0.431038
Ubqln2	6.63293	382.56	6.23882e-21	-0.45967	139.44	0.284737
Vcp	-0.139003	60.42	0.834121	0.0749609	37.29	0.894508
Vdac1	6.32795	995.96	1.79265e-21	-0.414098	158.28	0.320165
Vegfa	6.56571	92	1.07251e-17	-0.630786	50.71	0.171356
Ybx1	7.19339	6230.39	1.26299e-25	-0.455584	794.57	0.272339
Ywhag	5.8055	334.52	7.9868e-17	-0.127131	88.74	0.77434
Ywhaz	7.94176	3686.64	3.26806e-28	-0.475726	437.22	0.254564
